# Supplementary material for: Mutational Analysis Reveals Functional Roles of METTL16 Domains and Residues
Source: Biology (Basel). 2025 Aug 29;14(9):1145. doi: 10.3390/biology14091145 (PMC12467241; doi:10.3390/biology14091145)
Supplement: Supplementary file 1 [file biology-14-01145-s001.zip]

Archive with 3 entries (2 files):
- biology-3823960-Supplementary Materials-proof-done/
- biology-3823960-Supplementary Materials-proof-done/biology-3823960-Supplementary Figures and Tables-proofed.pdf
- biology-3823960-Supplementary Materials-proof-done/biology-3823960-Supplementary File S1-proofed.xlsx
