# Supplementary material for: Mutational Analysis Reveals Functional Roles of METTL16 Domains and Residues
Source: Biology (Basel). 2025 Aug 29;14(9):1145. doi: 10.3390/biology14091145 (PMC12467241; doi:10.3390/biology14091145)
Supplement: Supplementary file 1 [file biology-14-01145-s001.zip › biology-3823960-Supplementary Materials-proof-done/biology-3823960-Supplementary File S1-proofed.xlsx]

## Sheet: 2.2 EMSA - KD1
	KD1					Hill coefficient (n)					R^2 values
METTL16 Mutant	Replicate 1	Replicate 2	Replicate 3	Average KD1 (nM)	Error (Std. Dev.) (nM)	Replicate 1	Replicate 2	Replicate 3	average n	standard deviation	Replicate 1	Replicate 2	Replicate 3
FL	125.855	120.662	149.099	131.872	15.1435	6.50877	3.54683	3.50663	4.52074	1.40584	0.99994	0.99966	0.99861
1-291 (N-terminus)	5449.76	3799.93	6370.99	5206.89	1302.62	1.63157	1.7698	1.41503	1.60547	0.146005	0.99676	0.99498	0.9976
292-562 (C-terminus)	867.695	710.252	863.21	813.719	89.6332	3.98729	2.8432	2.93369	3.25473	0.519316	0.99728	0.99918	0.99886
K5A	136.324	116.862	125.89	126.359	9.73948	8.11411	6.0542	5.92983	6.69938	1.00165	0.99988	0.99975	0.99976
K5A/R10A	160.482	159.166	206.651	175.433	27.0437	6.9884	5.91333	7.44556	6.78243	0.642262	0.99965	0.99791	0.99997
K5A/R10A/R12A	215.508	295.152	183.188	231.283	57.6249	3.93427	2.29305	6.24321	4.15684	1.62031	0.99853	0.99875	0.99929
K5A/R10A/R12A/K14A	324.911	368.744	366.527	353.394	24.692	4.46671	7.57435	6.44722	6.16276	1.28453	0.9997	0.99995	0.99994
K5A/R10A/R12A/K14A/K16A	265.512	281.127	332.217	292.952	34.8896	4.60656	4.20344	4.1994	4.33647	0.190992	0.99995	0.9999	0.99988
N39A	186.876	186.026	186.839	186.58	0.480132	8.05841	5.70094	6.4254	6.72825	0.98597	0.00082	0.99969	0.99965
R82A	311.654	296.159	310.877	306.23	8.73087	7.57675	6.01947	6.78238	6.79287	0.6358	0.99994	0.99997	0.99999
G110C	181.197	159.197	197.643	179.346	19.2897	7.22995	7.204	28.2313	14.2218	9.90626	0.99992	0.99998	0.99949
T111A	129.979	149.219	123.843	134.347	13.2402	6.43465	4.34457	5.44628	5.4085	0.85369	0.99988	0.99984	0.99992
S114A	125.823	118.879	163.244	135.982	23.8634	6.70875	5.78059	5.02084	5.83673	0.690229	0.99994	0.99968	0.99977
E133A	135.277	140.321	142.786	139.461	3.8279	11.0875	12.0661	9.74241	10.9653	0.952579	0.99999	0.99999	1
Q162A	150.702	151.882	148.285	150.29	1.83369	6.85311	8.41859	7.53568	7.60246	0.640847	0.99996	0.99999	0.99998
K163A	163.74	187.068	146.867	165.892	20.1864	8.43281	24.5138	8.94065	13.9624	7.46385	0.99999	0.99986	0.99999
M167A	152.445	161.28	151.768	155.164	5.30714	7.00075	6.90635	7.53338	7.14683	0.276038	0.99999	0.99991	0.99999
K163A/M167A	193.995	190.702	187.396	190.698	3.29969	7.2691	9.08981	13.0563	9.80507	2.41614	0.93404	0.99168	0.99873
Q162A/K163A/M167A	194.236	283.04	325.623	267.633	67.0347	6.86944	4.99628	5.3272	5.73097	0.816275	0.99198	0.99657	0.99714
N184A	199.043	203.992	201.764	201.6	2.47834	7.38847	6.13632	7.09376	6.87285	0.534522	0.99998	0.99993	0.99995
N184D	228.463	184.065	186.321	199.616	25.0072	5.45519	8.45712	7.63668	7.183	1.26682	0.00085	0.99995	0.99993
P185A/P186A	152.68	157.666	159.567	156.638	3.55678	8.11706	9.65903	9.31848	9.03152	0.661401	0.99994	0.99995	0.99994
N184D/F187W	247.784	290.061	180.385	239.41	55.3155	5.40531	4.94912	7.1741	5.84284	0.959587	0.99999	0.99994	0.99992
F187G	318.172	341.895	330.006	330.024	11.8618	6.83417	7.27285	6.19985	6.76896	0.440471	0.99998	0.99994	0.99996
F187W	283.121	282.945	262.481	276.182	11.8661	6.54811	6.59071	4.83102	5.98995	0.819669	0.99979	0.99989	0.99989
F188A	340.043	304.514	258.098	300.885	41.0928	6.58862	6.09667	4.9896	5.89163	0.668704	0.99983	0.99946	0.99985
R200Q	155.707	157.909	166.75	160.122	5.8444	9.77613	9.35145	10.1547	9.76075	0.328089	0.99997	0.99999	0.99996
T216A	129.627	125.029	128.809	127.822	2.4528	9.15426	9.7692	9.18957	9.37101	0.281932	7e-05	0.99969	0.99998
F227A	177.996	153.209	157.798	163.001	13.1872	5.31545	6.74991	8.40312	6.82283	1.26159	0.99951	0.99995	0.99999
R230A	143.778	153.234	151.425	149.479	5.01901	7.32647	7.59082	7.97596	7.63108	0.266677	0.99999	0.99999	0.99997
R282A	326.444	291/23315	286.677	306.56	28.12	6.15249	5.58957	6.28664	6.00957	0.30199	0.99999	0.99977	0.99989
R382A	308.222	292.711	281.703	294.212	13.3227	8.8129	6.93509	6.54263	7.43021	0.990753	0.99999	1	0.99998
R382A/R383A/R386A/R388A	633.969	626.579	687.8	649.449	33.4175	3.06317	2.80273	2.85142	2.90577	0.113057	0.99974	0.99871	0.99943
DeltaR (R382–R388 deleted)	1344.78	1457.46	1214.19	1338.81	121.745	2.02737	3.73056	2.27935	2.67909	0.750582	0.99668	0.9999	0.99974
E408K	182.597	182.635	178.411	181.214	2.42792	5.638	6.33848	4.68	5.55216	0.679787	0.99976	0.99975	0.99991
P460L	134.907	127.035	130.715	130.886	3.93866	5.24932	6.71571	7.17067	6.37857	0.819815	0.99976	0.99978	0.99453
T549A	145.975	148.247	148.86	147.694	1.51991	9.19487	7.0827	11.0991	9.12556	1.64042	0.99993	0.99997	0.99999
R552H	130.024	133.306	146.193	136.508	8.5468	7.59224	6.77816	6.81192	7.06077	0.376056	0.99989	0.99998	0.99997
R241Dfs*2	6131.35	6261.62	5476.1	5956.36	420.98	5.11079	4.93454	4.61523	4.88685	0.205102	0.99973	0.99973	0.98655

## Sheet: 2.3 CD Spec
Wavelength (nM)	FL (deg × cm2 / dmol)	1-291 (N-terminus) (deg × cm2 / dmol)	292-562 (C-terminus) (deg × cm2 / dmol)	K5A/R10A/R12A/K14A/K16A (deg × cm2 / dmol)	N39A (deg × cm2 / dmol)	R82A (deg × cm2 / dmol)	G110C (deg × cm2 / dmol)	T111A (deg × cm2 / dmol)	S114A (deg × cm2 / dmol)	E133A (deg × cm2 / dmol)	Q162A (deg × cm2 / dmol)	K163A (deg × cm2 / dmol)	M167A (deg × cm2 / dmol)	K163A/M167A (deg × cm2 / dmol)	Q162A/K163A/M167A (deg × cm2 / dmol)	N184A (deg × cm2 / dmol)	N184D (deg × cm2 / dmol)	P185A/P186A (deg × cm2 / dmol)	N184D/F187W (deg × cm2 / dmol)	F187G (deg × cm2 / dmol)	F188A (deg × cm2 / dmol)	R200Q (deg × cm2 / dmol)	T216A (deg × cm2 / dmol)	F227A (deg × cm2 / dmol)	R230A (deg × cm2 / dmol)	R282A (deg × cm2 / dmol)	R38A/R383A/R386A/R388A (deg × cm2 / dmol)	DeltaR (R382–R388 deleted) (deg × cm2 / dmol)	E408K (deg × cm2 / dmol)	P460L (deg × cm2 / dmol)	T549A (deg × cm2 / dmol)	R552H (deg × cm2 / dmol)	R241Dfs*2 (deg × cm2 / dmol)
260	36.8268	-32.5117	25.0414	41.9629	-83.8748	25.5461	-79.1307	47.6792	-65.7379	122.42	-23.0735	155.999	2.8493	232.492	151.536	568.281	359.549	205.33	133.736	-56.5527	253.361	77.8663	52.4442	25.0207	13.997	144.956	-178.387	-8.47564	-10.5292	20.8373	56.4306	3.48728	-114.607
259.9	36.0445	-18.3569	24.8659	35.6301	-76.4157	17.8947	-78.8221	50.6355	-61.7141	112.47	-22.9156	155.939	23.2445	225.736	143.113	559.449	348.763	212.268	124.46	-87.5476	277.387	82.1493	42.9639	8.97225	1.1351	134.565	-179.044	-14.5307	-3.4546	17.2303	55.106	1.66659	-111.386
259.8	19.4508	-16.3815	15.0934	42.2307	-59.8553	15.0387	-77.8523	34.5952	-64.7779	75.949	-46.168	167.689	28.4244	230.839	134.553	565.254	347.036	205.658	114.174	-92.5653	222.747	63.996	45.4674	26.9283	-6.87354	139.763	-181.523	-21.9978	-6.66456	13.7968	58.3546	-4.35442	-124.457
259.7	9.3871	-27.3518	21.3679	37.1777	-84.553	17.1295	-56.4754	17.6026	-57.956	62.5388	-51.1116	173.263	40.6961	236.584	123.3	562.6	344.796	178.22	106.881	-92.536	205.316	50.9743	58.349	16.736	-5.07881	164.047	-181.727	-26.1937	8.76643	14.9117	63.4442	-8.45564	-119.619
259.6	5.40957	-29.1297	25.5585	29.5821	-70.3227	31.5336	-32.1301	7.98327	-52.3584	72.1136	-46.2791	207.74	47.8822	247.948	76.4493	575.526	349.655	152.736	72.9792	-80.7122	225.811	32.6979	52.3809	50.1041	-9.77048	196.115	-165.731	-14.3027	7.48229	14.7655	58.6134	-12.1182	-128.125
259.5	0.92603	-24.4874	34.3341	39.1735	-73.7941	14.243	-27.8643	11.9698	-51.3419	56.6029	-51.2566	249.284	65.9054	251.638	95.7411	597.301	363.348	147.604	74.7428	-71.0601	201.43	26.4931	56.5015	86.2223	-11.2467	185.146	-179.293	-30.2242	7.59051	17.518	58.1101	-6.46636	-118.834
259.4	4.47226	-29.2994	28.8569	21.0054	-113.164	-7.53385	-25.2712	22.8622	-41.7929	41.7801	-75.7621	277.502	64.2093	269.096	125.408	594.328	374.717	136.706	77.2573	-49.6225	193.709	19.8997	61.6597	84.6016	-17.4888	178.05	-193.35	-37.9331	5.04739	6.47664	45.2925	-13.934	-130.868
259.3	18.474	-65.1307	11.8323	11.3265	-98.9091	-20.1627	-38.0802	32.5133	-17.4549	40.0839	-87.6887	289.219	69.7836	266.419	108.956	601.515	380.42	120.333	97.8491	-45.7414	192.897	32.1555	74.1702	86.2503	-14.8916	189.691	-182.923	-31.1851	-6.64703	2.6993	42.2647	-14.9697	-108.735
259.2	44.3942	-82.9122	9.08706	28.0937	-117.933	-16.4756	-14.6285	45.4487	12.0716	31.8976	-86.1342	302.514	62.6817	268.391	88.3586	583.14	381.323	123.257	119.278	-24.4324	169.257	58.4454	76.8495	77.0851	-14.9592	219.516	-181.27	-38.6898	-6.59369	5.76359	42.0279	-14.8163	-111.922
259.1	44.9453	-71.7249	14.5944	22.1809	-112.558	-30.1789	-20.27	40.3315	13.4053	17.492	-82.94	324.378	71.9784	263.821	91.0199	566.824	368.546	132.44	137.862	20.3483	138.028	63.1247	81.9234	78.1024	-21.7059	214.795	-175.487	-44.8188	-5.73937	8.19399	40.9383	-10.9422	-132.351
259	49.1301	-83.4855	15.9087	27.5454	-134.11	-14.0287	-21.1521	38.3449	10.3222	20.9037	-64.0868	349.214	100.646	268.03	108.46	576.444	372.511	159.017	170.537	56.7601	90.6312	66.2925	86.5584	57.4705	-12.6308	236.085	-165.896	-51.0167	-4.41332	10.4437	39.9804	-3.62687	-159.716
258.9	43.7205	-110.105	8.26096	19.7157	-135.81	-6.57862	-14.4037	36.1277	13.8177	13.9482	-59.7843	354.228	110.7	255.645	112.66	559.447	370.864	138.386	132.644	92.315	74.0121	78.4861	78.7111	57.5183	-17.1007	242.666	-162.534	-36.8794	1.77417	7.27428	30.5194	-0.96986	-158.581
258.8	46.3111	-116.839	11.2154	23.2718	-127.741	2.59021	20.8244	24.3834	2.64176	-2.08924	-65.2289	354.244	107.032	255.622	123.81	560.114	377.004	146.361	131.298	77.4557	97.689	74.2336	71.2138	64.1214	-16.7765	250.903	-156.562	-24.9508	4.16335	0.80792	32.1711	1.29013	-156.408
258.7	43.3005	-118.125	26.4663	30.4038	-118.377	-5.88436	25.9038	20.8592	-18.0961	1.16624	-68.8049	346.777	103.232	233.383	124.048	544.939	370.629	140.26	112.348	79.5282	105.311	70.6034	62.5523	83.9817	-5.71401	260.034	-147.422	-20.9367	15.8158	3.30962	31.9805	0.43085	-158.837
258.6	47.7121	-110.245	4.40464	-0.94576	-120.082	-14.6891	5.17656	12.5694	-42.7385	14.5023	-79.8584	366.93	112.873	230.486	88.2077	547.917	380.091	112.475	27.8648	97.4252	87.1789	66.1287	70.2588	87.6105	-18.0742	265.554	-165.905	-13.655	21.5004	2.34157	27.9996	-3.70301	-170.122
258.5	44.5845	-77.2284	7.57315	-5.99591	-120.938	-9.2075	-5.68336	10.9375	-43.8838	19.1528	-77.1957	362.138	109.192	214.513	73.0084	548.35	382.778	102.796	11.5058	107.988	108.663	49.5073	74.3223	71.6395	-25.4993	256.859	-191.645	-13.7464	27.8067	5.963	31.0696	0.70942	-154.051
258.4	54.0999	-94.4601	16.6843	-4.0903	-135.385	-1.88628	-16.8615	0.58737	-49.7666	25.8361	-61.5417	385.324	99.0096	190.291	93.8777	553.341	378.201	98.5773	31.1032	112.156	133.561	26.9453	74.8992	62.0391	-9.43878	245.761	-199.653	-9.22987	21.5026	11.4976	36.0173	0.90339	-151.633
258.3	58.1296	-123.985	17.4839	-18.8108	-120.44	3.60987	-4.22775	-14.7334	-64.3156	19.5393	-62.9174	368.444	73.3102	157.036	103.29	531.847	375.225	79.7453	18.0526	96.0202	140.761	9.91111	73.8176	80.7205	-9.55154	222.579	-209.362	-25.9018	31.8885	20.3218	42.0261	4.55987	-131.086
258.2	40.8889	-193.389	39.536	-14.4979	-124.851	-33.4859	14.9505	-31.7537	-74.3623	-14.6263	-66.0746	375.259	58.2906	155.811	69.963	529.778	367.335	79.3901	-8.96201	84.8324	103.055	4.6704	88.3971	114.857	-11.537	202.132	-201.504	-2.06222	24.6707	22.0531	39.4623	8.22239	-113.541
258.1	30.2967	-221.067	56.1685	-47.2259	-140.588	-7.11825	17.2825	-22.6869	-68.7163	-29.7987	-53.5117	359.26	42.1908	157.273	100.757	533.562	367.055	58.7046	-27.6257	100.089	73.8497	11.5191	78.5836	94.3734	-22.0555	193.191	-206.886	5.01021	29.3317	26.228	39.3608	14.4114	-66.0439
258	30.4743	-235.391	71.4736	-41.9474	-134.425	17.1859	-1.71663	-29.7855	-69.1674	-50.6219	-51.5642	310.653	24.8606	152.331	135.42	520.774	362.129	65.7407	-58.686	99.1256	40.1085	11.7567	85.0661	87.683	-19.9206	181.664	-185.771	15.3188	20.1065	30.6018	41.8398	24.6116	-35.3762
257.9	30.7548	-218.065	69.0614	-65.2672	-128.602	33.138	-5.17085	-31.3098	-65.8314	-54.6329	-44.7359	313.811	47.2535	140.315	157.563	507.16	348.626	55.2641	-117.275	156.177	19.5662	-3.48661	78.2547	89.0927	-19.6312	174.084	-167.539	24.3858	4.96127	25.8709	45.3406	29.7117	-36.1252
257.8	37.6767	-243.37	76.0225	-79.5	-150.031	37.4904	-17.6864	-29.1408	-58.5617	-54.6361	-46.6335	300.619	57.1489	135.19	146.385	486.371	329.359	34.5491	-128.071	164.62	30.2935	-4.4151	76.307	99.1877	-25.5876	179.479	-166.923	29.3021	6.74992	28.2868	57.76	34.3302	-12.1007
257.7	13.7339	-253.514	78.2134	-72.8628	-143.204	20.9843	-25.4656	-40.4955	-69.9631	-64.8794	-64.947	311.883	42.598	147.376	148.164	481.895	337.022	45.8629	-91.7286	167.234	37.9274	-2.32313	62.4133	108.34	-32.3183	184.609	-167.759	31.2766	-1.70177	21.3201	50.0954	28.708	-32.0537
257.6	6.72179	-276.754	96.7759	-69.9804	-156.911	12.906	-14.5923	-54.1895	-84.8005	-68.6922	-88.6938	295.932	47.1463	147.034	175.018	480.523	331.722	63.6533	-82.2367	172.66	-4.69834	20.898	46.5921	111.007	-39.5236	168.043	-166.634	33.9477	-3.70609	14.0718	40.1436	21.3147	-75.71
257.5	7.49277	-277.207	106.272	-56.6214	-137.601	-0.57507	-25.2788	-43.1822	-75.2031	-80.3208	-87.5791	300.879	35.7034	128.481	158.356	482.3	334.171	84.5953	-67.6075	169.94	-26.089	33.4295	31.1922	123.053	-38.5661	187.122	-172.879	43.5634	-7.43809	10.5108	30.1533	24.7512	-90.8426
257.4	16.1723	-303.195	97.7475	-44.6832	-114.62	-3.44395	-1.21555	-39.3823	-59.2157	-79.3172	-77.4132	295.577	30.9579	98.5065	141.847	478.346	335.812	85.3635	-68.2502	147.28	-12.1997	32.8579	28.2077	136.874	-37.3126	199.445	-176.699	53.0902	-5.34003	12.6312	27.9349	29.5099	-89.8645
257.3	10.1285	-295.072	82.2056	-39.1284	-120.313	-19.3316	-10.5055	-57.8623	-75.1065	-67.4857	-107.091	325.244	40.9333	102.266	146.588	474.013	348.12	83.1661	-43.4006	172.748	-11.388	2.4184	29.6814	132.651	-44.8034	179.396	-196.771	44.6747	-10.2091	17.2545	24.9201	26.9761	-66.6683
257.2	20.4825	-336.154	60.3603	-31.2227	-125.68	-20.3593	-32.4083	-60.6218	-69.8455	-52.3761	-115.269	325.137	41.7221	105.551	158.239	467.334	337.036	88.353	-31.2588	183.705	-35.3713	-16.5261	40.9415	140.392	-52.5227	156.376	-219.837	26.453	-7.73455	17.2044	22.2727	32.052	-79.8807
257.1	21.7482	-323.76	69.0326	-14.1145	-113.086	-14.9082	-29.0131	-64.4596	-77.1297	-29.2494	-109.772	310.157	48.6624	107.784	163.329	460.278	339.386	92.7914	-30.359	188.385	-29.3767	-14.7809	42.9798	132.508	-58.0948	156.649	-220.873	30.7178	-3.84479	14.0706	15.4787	32.5439	-93.1725
257	33.523	-349.716	77.3909	-27.1676	-74.3885	-21.6334	-23.4269	-55.6471	-96.0344	-33.8983	-115.124	324.51	38.4027	103.477	201.327	481.219	332.085	90.7927	-46.763	219.211	-74.9517	-17.7988	56.862	161.395	-69.5501	149.346	-227.345	14.1511	-15.5628	5.71102	8.36249	28.6784	-110.92
256.9	10.8995	-379.588	86.4888	-41.7388	-77.3284	-45.6976	-18.599	-60.7612	-128.791	-29.3799	-125.078	328.843	29.2532	112.184	247.263	478.653	326.426	91.9654	-42.9766	218.82	-101.843	-13.7876	74.558	168.758	-74.1205	138.334	-224.035	6.97095	-14.4357	9.1415	12.2455	31.7698	-128.511
256.8	6.65554	-424.949	78.8399	-52.2619	-85.5857	-51.9476	20.0089	-59.487	-132.603	-22.7288	-123.48	309.887	28.9631	114.602	217.029	473.326	318.596	104.334	-45.2002	220.685	-126.503	-13.2593	70.6695	148.626	-70.8656	154.51	-219.533	10.4151	-20.9928	11.9429	17.9428	32.6962	-104.441
256.7	5.72811	-425.112	67.8986	-61.8041	-75.3069	-81.4097	73.9541	-56.3206	-134.235	-48.6035	-153.025	241.09	35.0933	125.158	206.176	476.382	322.405	115.95	-34.2536	187.201	-84.6022	-18.8404	75.0671	153.466	-72.3314	180.273	-216.214	-1.54353	-24.0541	14.3552	20.1214	31.2985	-100.402
256.6	-13.1405	-403.03	72.349	-60.7343	-107.709	-95.5576	90.0326	-68.8224	-153.446	-54.6361	-132.197	258.178	43.9055	149.431	207.761	474.436	325.703	120.42	-37.3161	193.635	-70.3288	-36.027	66.3044	142.087	-64.7729	172.745	-225.077	-13.6663	-33.7709	6.51712	20.065	25.8981	-102.678
256.5	-25.8794	-396.878	69.2213	-73.0446	-98.3794	-82.1329	69.2615	-84.0437	-165.48	-33.0188	-113.757	249.442	43.8026	132.665	192.264	486.586	329.86	110.16	-57.6735	153.885	-41.318	-54.0164	71.1751	151.89	-66.7076	161.093	-223.511	-2.33159	-48.0557	-7.55769	20.1766	21.8235	-79.6407
256.4	-20.5953	-411.51	65.8171	-60.3833	-76.9816	-59.8826	71.4278	-71.0622	-171.827	-25.0258	-104.676	260.851	28.663	142.906	200.47	478.16	329.087	96.5364	-52.2611	133.131	-61.3597	-50.4828	63.4606	148.392	-72.7205	161.609	-224.3	12.9471	-55.6836	-9.36085	23.097	23.7831	-53.1852
256.3	-11.2349	-429.437	62.9637	-54.1929	-77.5627	-45.9988	84.4921	-56.2078	-171.484	9.23649	-78.8517	286.553	30.8036	161.035	181.951	479.808	321.936	88.15	-56.5504	148.491	-35.5382	-64.8953	63.8924	129.697	-83.8271	158.783	-211.399	26.8953	-53.7158	-17.1409	14.7517	13.6687	-33.6004
256.2	-11.5013	-446.284	57.0632	-63.2826	-117.474	-44.7843	96.2075	-40.1408	-171.505	6.82347	-75.2547	284.201	14.9938	174.197	165.331	475.093	319.153	89.0112	-43.5674	168.025	-22.9704	-62.0324	78.4429	104.525	-81.3352	143.81	-205.735	16.0843	-38.0547	-12.4529	13.6633	11.4722	-24.7662
256.1	-19.5494	-460.65	49.8616	-54.9864	-145.123	-44.8825	89.6477	-33.5332	-173.974	14.8164	-72.9448	271.178	2.18199	168.766	152.738	450.529	316.611	92.9549	-19.7552	165.993	-14.8632	-63.4092	75.3784	96.8762	-97.3008	142.722	-205.332	10.9977	-44.9974	-9.09134	6.03255	13.5594	-61.9075
256	-25.0605	-436.671	36.7811	-42.1842	-135.517	-19.8164	92.6218	-27.9763	-180.229	3.66464	-71.8687	264.893	14.6337	156.246	132.436	453.394	306.012	110.73	0.64498	144.087	-10.1603	-64.4393	77.5644	86.2354	-105.327	117.06	-220.727	0.94842	-57.1399	-15.8411	10.4408	13.5739	-77.2566
255.9	-36.6337	-440.206	38.0365	-47.3062	-138.818	-7.13758	110.624	-25.5233	-186.566	6.40788	-57.5791	258.907	21.0225	144.323	124.5	450.109	281.078	112.328	9.78965	123.898	-31.759	-56.6824	77.6471	86.0013	-92.6392	114.39	-220.719	-20.8114	-64.889	-10.1953	17.8021	20.323	-65.6469
255.8	-50.7679	-480.965	29.3847	-54.4156	-110.188	-13.2877	116.588	-16.4227	-193.776	-20.6492	-62.8739	251.706	22.0742	138.293	97.8742	452.559	273.718	122.011	25.7539	100.377	-44.4136	-42.0692	67.2981	101.456	-82.9767	119.769	-211.932	-33.746	-65.789	-5.68745	25.1088	26.3851	-44.167
255.7	-77.2308	-482.348	27.3273	-55.608	-120.877	-26.3902	122.81	-18.8777	-215.131	-21.664	-73.4925	232.405	28.3658	146.556	84.7188	444.753	249.546	122.165	28.4489	95.2106	-60.7287	-45.9508	74.3003	81.7922	-74.5406	126.336	-207.953	-34.5378	-57.2817	-7.50632	19.2875	23.8375	-42.9506
255.6	-79.2548	-467.71	19.2022	-70.2045	-104.981	-11.184	112.772	-9.21438	-213.187	-7.75292	-66.2212	217.102	34.5431	158.183	71.975	444.759	247.229	128.53	27.9617	125.547	-65.2784	-44.5307	84.0435	72.4374	-81.6114	133.317	-202.363	-31.8579	-55.615	-10.4806	19.4941	29.6947	-54.8221
255.5	-73.8551	-447.895	9.73158	-73.569	-111.891	-2.03931	115.128	-1.33772	-235.616	-7.27933	-84.4429	215.353	44.9286	134.652	83.9552	437.095	246.298	138.093	28.5255	124.582	-35.4696	-61.993	73.4342	72.0731	-72.914	142.182	-200.9	-37.5234	-56.957	-16.0478	20.303	23.1015	-85.4754
255.4	-63.2037	-483.25	15.1403	-73.896	-109.975	-37.9109	123.531	9.33534	-241.367	0.66527	-98.2831	216.346	41.3806	133.174	64.844	438.388	237.856	142.437	40.1373	120.61	8.91199	-59.3536	76.0625	100.559	-73.3528	155.054	-186.656	-31.7815	-54.6144	-13.821	28.7533	20.0155	-108.644
255.3	-52.9667	-491.164	-5.88488	-76.9996	-120.383	-59.6909	148.834	33.8561	-215.883	0.85052	-87.315	219.105	44.3713	146.918	70.1528	433.727	219.096	136.396	67.4969	132.331	5.90551	-49.1694	69.959	75.6244	-77.8181	152.024	-195.631	-35.5689	-34.8173	-10.8727	32.4862	13.6005	-111.882
255.2	-60.8569	-507.645	-12.4011	-68.6471	-111.044	-50.8651	125.181	36.0487	-211.568	-3.78061	-79.0321	250.583	50.2814	139.734	39.6193	428.25	210.094	150.387	68.4328	130.955	6.87033	-33.1564	74.456	69.8407	-68.1951	123.045	-183.967	-27.0719	-33.5438	-5.97448	31.3212	11.642	-125.008
255.1	-83.4677	-497.842	-30.5018	-77.0165	-122.854	-40.5768	112.141	23.3327	-231.302	12.4614	-72.6677	244.479	56.4387	130.546	31.3017	436.183	218.223	150.483	37.3996	137.917	-10.5604	-51.5332	70.5904	27.8565	-64.2993	123.235	-174.75	-39.2962	-39.5019	-10.5126	15.5998	-4.51153	-127.904
255	-84.171	-490.05	-33.4984	-92.4517	-77.2845	-10.8763	123.087	29.9434	-216.52	21.6995	-47.4824	239.403	58.495	121.819	3.93015	423.331	210.016	140.219	22.953	138.562	-17.4102	-56.0943	81.3149	29.1722	-65.3865	131.683	-174.235	-45.1295	-49.3589	-5.02879	14.2034	-2.1754	-95.5566
254.9	-77.6282	-477.055	-46.5644	-116.282	-40.8847	13.088	123.283	28.8435	-203.109	24.6843	-38.9869	260.979	68.2289	126.483	-15.6909	410.253	192.062	113.191	23.3319	120.568	10.6038	-68.5356	89.9791	31.8101	-65.3668	140.588	-167.532	-41.0126	-44.7048	-6.93649	19.7273	-4.45835	-65.4393
254.8	-57.4939	-494.581	-83.8975	-119.429	-32.8865	56.1309	115.685	24.6868	-203.86	46.6899	-41.0165	271.987	87.2294	142.496	-16.0178	416.682	191.577	99.5132	20.8535	95.285	29.2989	-56.8577	93.0269	12.268	-68.788	154.666	-167.058	-61.403	-45.7504	-13.7273	19.776	-10.4987	-78.1211
254.7	-70.9798	-486.664	-60.9063	-125.436	-15.1982	52.5388	81.84	16.271	-220.318	33.9675	-51.9235	287.69	98.8267	152.871	4.16792	415.107	182.711	78.574	4.49679	115.724	42.1754	-67.2616	105.775	28.3725	-76.4725	168.561	-154.552	-66.2604	-45.7671	-28.656	13.7761	-17.1222	-96.7242
254.6	-75.2547	-492.672	-46.58	-144.456	-3.53805	61.9348	85.5323	16.2853	-223.957	30.7701	-36.3902	287.694	90.2188	142.264	-2.55837	433.623	186.876	77.2139	-12.7642	105.109	28.5787	-55.4453	128.564	43.3708	-62.2199	163.224	-145.743	-65.6502	-46.9095	-44.5406	5.55363	-25.4334	-85.3599
254.5	-62.4538	-519.762	-3.43545	-151.045	-10.7628	66.1052	73.8798	23.1913	-201.154	56.2952	-35.282	299.1	66.8157	148.641	3.21911	451.154	190.425	78.4133	-54.7553	114.679	14.6369	-36.2823	144.759	39.099	-64.5042	147.92	-145.242	-55.7062	-40.9583	-45.4718	-2.41005	-38.0809	-61.8317
254.4	-45.9263	-573.671	-13.0793	-158.549	-48.7077	74.4219	56.6926	26.4633	-174.91	65.7846	-40.994	294.43	56.2087	135.039	3.87756	443.814	190.716	74.3893	-56.3429	121.445	-4.5726	-26.0714	142.943	-4.40369	-69.535	134.972	-148.941	-48.2554	-38.2986	-41.9344	0.87061	-40.3699	-37.2369
254.3	-29.4904	-554.461	-38.9203	-160.009	-75.3507	87.0041	34.8565	17.2674	-160.701	55.3481	-41.6866	273.864	57.0174	135.59	-39.9051	423.157	189.537	66.4004	-69.7025	102.935	37.9983	-26.5947	123.909	-68.0898	-73.8866	121.62	-154.776	-49.5496	-31.6614	-40.7881	1.76021	-44.8639	-28.2855
254.2	-11.7353	-555.082	-46.5704	-154.797	-110.108	112.099	19.3192	14.2967	-153.628	61.5014	-26.0922	271.635	53.0093	126.755	-46.8646	400.682	180.803	73.0024	-59.6377	78.9441	63.3488	-22.6242	114.928	-95.6677	-87.2888	109.341	-162.107	-67.0158	-22.1923	-38.3963	0.87892	-39.9391	-33.7538
254.1	0.2974	-540.264	-48.1553	-144.175	-97.1639	151.585	-26.4353	4.29505	-156.629	76.5868	-7.32927	260.304	48.2795	85.2434	-68.9205	394.025	181.431	67.2771	-57.5224	67.524	67.8116	-26.8335	101.886	-97.4763	-78.224	89.6033	-161.858	-59.2042	-15.604	-37.5117	10.3731	-30.2815	-81.4851
254	13.094	-591.725	-52.6585	-135.296	-82.9641	179.833	-55.538	14.1901	-140.227	96.4468	-3.70652	251.34	53.0593	52.6674	-76.3898	399.292	174.893	89.3706	-44.5056	40.4598	42.3125	-9.12233	85.2895	-98.914	-69.3293	71.7179	-167.38	-47.6954	-10.5436	-39.4514	0.98278	-27.9647	-106.372
253.9	22.436	-618.533	-60.8654	-149.817	-60.1697	173.064	-55.7457	18.1038	-131.26	81.458	-11.3128	226.888	34.0844	49.2736	-81.2619	399.007	171.135	94.1473	-30.2327	40.6132	56.8328	-2.07545	89.4611	-86.2651	-63.7064	76.3722	-170.571	-51.3838	17.8354	-36.3122	-1.36734	-30.348	-122.528
253.8	25.1295	-626.764	-68.4902	-145.4	-57.4433	134.9	-49.3593	23.8114	-119.714	68.3362	-14.8857	188.725	16.1484	29.8527	-91.9572	388.391	155.107	106.93	-16.3995	40.7259	10.9262	-0.94373	98.2449	-77.6061	-65.9822	77.0662	-165.706	-56.5795	25.9076	-31.429	-2.07178	-24.649	-155.757
253.7	43.736	-631.902	-85.344	-149.079	-69.8998	133.514	-66.819	28.5636	-93.449	52.2021	-29.1705	152.524	18.9677	18.6943	-74.5219	381.743	150.122	110.803	-29.8087	19.2095	20.0737	7.76707	95.6341	-66.1097	-71.6652	66.2259	-183.034	-59.9647	18.1502	-37.534	-2.37148	-27.0438	-155.511
253.6	34.4899	-618.407	-103.884	-146.384	-50.9921	129.81	-92.6199	23.55	-79.8182	40.3239	-44.0465	118.453	2.40776	20.4649	-69.1354	390.605	157.727	100.133	-49.7195	7.54351	26.4936	6.48801	90.6104	-16.5992	-66.9773	36.2052	-194.661	-49.606	8.60563	-44.3793	1.489	-22.5105	-147.009
253.5	35.3496	-609.457	-101.717	-141.368	-15.8136	117.18	-104.25	20.4789	-80.9554	61.3114	-52.6966	147.898	13.7349	32.3486	-73.9755	386.097	146.435	92.9506	-62.4273	4.82379	54.9672	9.93143	93.062	18.3418	-64.2674	33.3114	-172.53	-21.3952	14.0066	-54.7311	3.78392	-29.6645	-150.445
253.4	20.0061	-648.631	-106.103	-158.085	-17.2787	101.932	-88.0759	3.12237	-97.7209	54.2914	-58.8919	145.555	-1.72616	51.6335	-24.0038	375.512	140.525	60.1733	-96.9358	-0.827644	10.0414	1.20666	87.5969	28.8111	-58.1315	39.5236	-180.199	-18.5888	20.1072	-53.319	-1.43737	-31.9445	-115.634
253.3	-3.39965	-662.681	-110.684	-158.855	-26.6849	87.5453	-50.6587	-13.9123	-81.3017	49.8664	-44.694	174.913	-3.09365	63.4562	-30.8559	376.52	145.311	62.5398	-77.9293	19.8364	1.79474	-7.79882	80.5736	39.7469	-63.5316	60.5853	-167.485	0.07141	13.3749	-49.8933	-3.49016	-31.8949	-118.827
253.2	-8.17496	-680.241	-111.263	-135.926	-29.3542	81.5369	-50.7539	-27.5273	-80.2789	36.3645	-46.5803	153.667	-11.8202	75.1722	-3.85013	359.299	134.619	77.4464	-77.2438	1.99356	-11.5572	-12.5276	75.359	57.4309	-60.6497	70.1175	-176.512	-0.99979	28.6077	-50.6456	-1.71452	-32.4732	-139.399
253.1	-34.3179	-691.28	-118.609	-130.849	3.93815	72.3955	-38.2022	-49.0169	-70.2402	58.0962	-49.3365	138.273	-25.3551	97.2109	3.77697	347.405	128.806	71.8226	-97.026	15.7613	14.2094	-26.577	69.726	73.0491	-76.3785	74.37	-182.825	-0.38714	34.3631	-53.7516	-10.2818	-33.4975	-169.213
253	-45.2893	-714.739	-134.051	-103.75	13.7254	84.4606	-52.4553	-51.1337	-80.303	56.7285	-54.591	112.47	-41.2977	101.928	16.0704	333.604	120.32	75.5746	-74.2196	16.5732	14.2779	-29.1414	58.9637	76.3762	-92.314	68.068	-192.991	-8.82895	28.8691	-57.8214	-8.20582	-34.9072	-170.765
252.9	-46.2195	-728.102	-147.171	-113.117	4.59737	89.3414	-55.9724	-54.047	-75.6381	59.0594	-63.7147	99.8267	-48.9382	101.043	24.6852	354.421	115.65	63.2107	-75.814	16.6025	8.07521	-46.8628	54.1712	63.3778	-94.7957	56.0878	-197.903	-16.3474	15.3738	-52.2669	-8.15834	-40.243	-175.939
252.8	-48.5184	-742.454	-158.321	-103.458	10.6313	117.624	-59.9525	-60.0303	-58.0849	82.2376	-31.2275	89.2594	-47.7737	99.8795	23.7935	350.217	113.01	64.0339	-51.6048	31.2723	-33.2497	-45.7971	54.5687	52.3397	-110.828	40.5296	-199.928	-28.5478	17.3759	-52.4705	-13.9428	-41.7434	-189.711
252.7	-66.4539	-744.15	-169.952	-84.0738	18.4733	123.473	-79.104	-68.7619	-66.3645	67.4969	-48.291	56.7688	-51.1802	90.4269	38.0874	346.839	119.637	64.5384	-65.1696	31.5768	-21.4043	-59.1123	62.7352	48.8445	-109.24	16.2964	-206.784	-32.899	10.6145	-58.0226	-22.4673	-35.6457	-213.993
252.6	-71.7127	-784.914	-175.95	-84.2937	15.7545	127.632	-72.63	-84.4035	-89.8762	68.341	-47.7208	32.0105	-75.7336	63.2657	46.4713	370.185	139.006	59.9844	-62.8829	2.077	-38.6202	-65.0401	55.1315	74.622	-115.395	28.5591	-216.182	-45.7033	-3.165	-67.6179	-27.8346	-42.4921	-228.978
252.5	-76.2582	-774.82	-160.977	-88.1542	25.1321	97.7741	-73.072	-86.754	-86.1149	39.3783	-72.8884	2.1034	-102.848	67.6821	69.8807	389.457	150.69	56.7356	-32.8126	-33.2275	-20.4441	-73.6048	46.5543	73.6295	-119.523	25.1852	-245.742	-48.1377	-1.92125	-67.2258	-27.8364	-36.5086	-221.707
252.4	-61.5715	-804.082	-160.087	-97.1636	28.956	67.6548	-70.9591	-80.5143	-71.2502	16.329	-88.0801	-26.3542	-120.549	86.2671	107.442	391.128	155.507	52.6411	-12.5252	-55.9686	53.0376	-64.4292	27.4294	101.252	-120.451	-0.04899	-263.92	-50.5143	10.8172	-57.9139	-15.4894	-24.0152	-238.072
252.3	-51.5121	-836.343	-167.153	-102.429	-5.64335	39.6425	-61.0728	-86.0528	-78.7808	9.03192	-115.25	-21.066	-116.941	100.647	149.288	395.703	164.197	61.79	-5.07862	-29.6847	76.415	-58.2917	16.8606	112.638	-119.982	9.05864	-276.046	-63.8674	19.9007	-65.6371	-19.4988	-28.398	-252.604
252.2	-57.9196	-858.335	-150.473	-110.267	-50.4148	8.45524	-65.8321	-65.9368	-80.2064	-5.22231	-114.206	-35.744	-127.285	108.912	129.402	407.663	173.031	67.0826	-36.3915	-24.9985	46.2518	-56.1248	4.06609	112.214	-113.879	-5.68145	-280.642	-58.3585	25.1729	-73.2413	-15.9167	-25.1059	-282.16
252.1	-64.0437	-875.563	-115.199	-98.4518	-72.6224	-6.60923	-65.1633	-73.7058	-79.4348	-24.0996	-118.6	-51.7229	-125.801	96.3484	96.6007	394.505	178.347	76.8474	-60.3075	-1.45909	29.004	-66.0474	-19.5109	101.832	-113.574	-32.1601	-287.325	-61.8603	12.7233	-66.8759	-5.60704	-18.3742	-274.693
252	-54.8554	-910.127	-141.086	-93.9669	-98.1127	-5.15787	-38.0269	-45.7797	-53.159	-7.57089	-100.748	-60.9253	-129.637	75.6829	78.4658	401.86	184.819	75.6395	-87.7528	-18.4382	26.1393	-34.8445	-39.9733	72.5974	-125.318	-37.4806	-283.043	-41.6115	4.12372	-65.9018	-3.60707	-11.6051	-257.902
251.9	-56.6327	-904.924	-144.613	-88.5038	-95.6587	-25.7894	-44.8629	-42.3365	-44.2108	-31.4385	-113.29	-71.2868	-139.347	60.1512	39.4044	390.221	172.928	78.9292	-101.227	-3.21811	15.9767	-36.9314	-58.3217	60.6772	-141.405	-28.0431	-286.446	-36.5624	12.0442	-71.4617	-5.80407	-9.98567	-253.392
251.8	-73.9115	-884.317	-152.864	-103.347	-92.4827	-43.0816	-25.3131	-45.8761	-63.9338	-54.3188	-117.689	-98.0617	-142.109	78.1647	33.7321	395.458	161.59	74.1158	-104.971	-55.3281	44.1118	-43.1641	-85.8153	81.9686	-143.344	-10.7146	-282.259	-49.7401	8.3046	-66.3351	2.51628	5.26869	-263.723
251.7	-94.2883	-880.437	-143.054	-109.511	-66.9257	-90.0663	-22.501	-37.7903	-72.0685	-59.264	-122.119	-99.1636	-134.123	112.38	40.2	413.56	160.311	70.7134	-126.535	-82.0021	49.9556	-46.281	-93.2458	122.411	-140.176	-5.35974	-276.402	-53.5062	8.44406	-68.7516	-4.07947	8.56925	-268.702
251.6	-105.826	-895.783	-144.196	-108.396	-68.6538	-116.007	-0.62492	-30.8332	-73.1429	-56.9911	-129.723	-116.706	-131.997	111.568	47.2898	435.1	156.744	63.1388	-100.643	-76.5131	71.7143	-57.9056	-105.848	148.141	-123.582	-5.88722	-264.188	-39.6244	3.39211	-80.5579	-4.28896	5.42822	-270.389
251.5	-108.89	-914.535	-145.912	-106.415	-23.5508	-119.947	-11.7192	-27.5119	-50.9167	-60.7218	-127.284	-131.318	-120.865	108.08	31.2583	433.593	153.202	44.5296	-128.215	-55.9144	32.0082	-48.1634	-95.7194	165.055	-114.329	-20.206	-258.304	-23.2507	2.47759	-79.9941	-8.13519	2.42315	-256.143
251.4	-132.77	-922.323	-139.994	-93.7696	-18.6124	-135.049	-4.53449	-39.0583	-78.6101	-74.2914	-130.432	-124.674	-112.03	116.594	49.4161	433.976	142.988	51.1484	-112.034	-56.7308	16.5162	-64.9614	-86.3948	181.127	-129.179	-30.2216	-254.715	-23.5702	8.27564	-76.9673	-9.47761	1.74273	-208.168
251.3	-147.526	-909.829	-142.734	-83.2647	-29.2227	-134.575	-7.18279	-62.4054	-104.491	-70.564	-119.061	-143.545	-134.987	133.591	18.8117	417.357	127.002	50.906	-103.586	-74.727	31.0319	-74.3924	-87.2997	179.704	-140.298	-44.4359	-245.02	-24.56	4.24642	-77.2338	-1.11334	4.76895	-181.958
251.2	-171.656	-935.692	-154.582	-86.3416	-38.8099	-114.448	-22.2019	-74.5238	-120.546	-88.3942	-130.239	-149.455	-140.665	128.399	13.1531	402.69	124.674	59.2473	-107.152	-98.564	30.8582	-91.739	-98.7857	167.858	-154.934	-56.9517	-235.931	-3.86008	-21.1102	-69.8622	2.07	1.12456	-154.739
251.1	-211.786	-940.214	-149.3	-95.3538	-51.8228	-114.71	-18.5648	-92.4985	-143.721	-100.746	-128.95	-120.344	-128.647	136.496	-33.4897	407.028	133.842	42.1447	-119.336	-88.373	92.7437	-102.055	-118.525	141.592	-165.088	-54.2163	-240.527	-13.1	-23.5847	-68.5038	4.2848	-7.21869	-136.751
251	-242.772	-963.864	-148.107	-96.6745	-19.5364	-145.405	-27.2394	-126.86	-157.162	-92.8514	-137.658	-112.749	-137.838	121.909	-9.33724	408.8	125.849	44.81	-107.745	-113.825	117.879	-119.961	-123.683	146.036	-171.86	-57.2048	-229.953	-19.3418	-16.9552	-57.9266	1.42253	-14.7709	-142.927
250.9	-234.618	-970.525	-139.376	-101.159	-47.9227	-151.98	-39.4882	-131.633	-160.028	-100.612	-135.736	-97.4924	-142.292	88.5915	-14.3945	398.149	116.223	42.2871	-92.8292	-124.753	108.878	-121.117	-134.852	94.7312	-178.892	-40.0674	-225.531	-17.1442	-19.1691	-39.2617	1.97623	-12.9134	-124.34
250.8	-237.126	-966.11	-146.871	-104.732	-49.9137	-146.134	-13.8721	-135.297	-162.734	-117.131	-132.428	-106.752	-157.353	86.9213	-34.6489	418.046	122.692	30.8647	-81.6188	-164.821	99.5912	-140.226	-150.765	66.4362	-193.579	-7.34392	-235.551	-37.9406	-36.5579	-30.8248	3.59995	-3.95801	-165.311
250.7	-213.087	-976.479	-153.312	-107.315	-63.2638	-162.637	-4.75741	-121.99	-147.371	-122.296	-144.933	-130.058	-156.286	91.659	-47.4247	437.511	129.022	38.8846	-45.7482	-146.87	103.565	-131.283	-145.868	42.863	-193.025	-22.1836	-260.078	-66.0035	-37.2362	-28.2529	4.81002	4.48373	-194.473
250.6	-207.313	-1036.08	-158.232	-127.558	-72.7081	-198.796	-41.5763	-130.067	-167.004	-130.904	-165.844	-146.632	-166.464	101.11	-80.2102	423.173	130.622	26.0541	-90.2177	-125.279	124.491	-128.625	-145.36	27.0519	-186.44	-46.9785	-263.931	-67.8089	-33.0736	-24.0061	6.44086	12.8904	-195.167
250.5	-183.504	-1030.18	-157.469	-134.021	-127.379	-198.34	-55.4713	-114.619	-153.257	-133.612	-163.072	-137.45	-162.673	116.26	-95.6702	431.011	148.512	21.534	-96.8185	-131.907	126.309	-117.48	-140.351	-5.55448	-197.747	-66.1165	-263.31	-52.9524	-43.2735	-33.9972	1.17506	10.4365	-204.899
250.4	-153.724	-980.175	-162.071	-145.276	-173.536	-194.092	-77.5017	-89.4366	-151.914	-127.273	-140.656	-122.9	-158.066	109.633	-116.992	435.129	149.369	42.3604	-93.871	-165.903	114.587	-119.568	-150.207	-19.5075	-203.532	-78.9933	-249.269	-41.9109	-59.3554	-39.3626	-6.62127	0.17645	-171.64
250.3	-158.463	-955.486	-152.293	-168.27	-183.805	-217.425	-91.5796	-89.7164	-153.304	-132.202	-131.249	-74.4625	-160.541	97.1232	-133.015	419.082	141.725	40.0573	-140.167	-157.045	105.161	-132.073	-162.729	-17.9346	-207.473	-63.1802	-247.287	-31.9306	-62.179	-40.7585	-16.0413	-3.51629	-207.027
250.2	-161.864	-944.706	-167.667	-166.669	-201.067	-253.496	-111.653	-89.0358	-132.831	-152.247	-144.454	-53.0261	-152.895	100.301	-145.893	407.827	138.051	25.3339	-168.623	-153.732	116.011	-127.443	-170.977	-43.2356	-213.424	-67.6059	-249.189	-38.4254	-43.9472	-43.7786	-20.9682	-0.89373	-198.28
250.1	-171.516	-935.359	-188.617	-182.531	-187.724	-274.492	-106.128	-89.7513	-138.359	-166.358	-162.71	-51.2245	-166.197	102.541	-172.636	396.085	122.47	14.3499	-178.769	-161.537	76.9294	-145.846	-182.071	-28.3165	-223.281	-82.991	-246.606	-27.3601	-36.2317	-52.1025	-28.8091	-6.40533	-162.201
250	-180.528	-954.24	-195.612	-204.237	-180.202	-288.348	-90.5489	-116.743	-150.606	-149.968	-147.785	-43.2019	-177.012	122.495	-201.709	388.989	109.629	-8.66404	-190.967	-193.276	29.0954	-160.639	-182.496	-16.9454	-225.03	-83.6328	-247.548	-18.575	-39.918	-52.6694	-25.7201	-14.7304	-184.389
249.9	-180.719	-976.894	-205.531	-195.876	-204.325	-270.02	-93.1933	-116.677	-134.182	-111.534	-152.426	-33.2611	-194.32	135.012	-234.73	358.783	92.3132	-21.09	-200.808	-218.455	-4.69377	-155.585	-164.688	-41.1055	-235.467	-77.5349	-237.038	9.36643	-41.2052	-51.6572	-21.0264	-13.502	-177.493
249.8	-195.023	-997.422	-220.256	-171.652	-192.287	-266.286	-78.2295	-127.962	-142.246	-108.154	-159.53	9.91339	-175.252	117.643	-253.391	310.841	62.4398	-10.6866	-197.085	-198.907	-34.123	-161.878	-168.947	-31.9882	-233.42	-62.3653	-230.023	2.07725	-46.5849	-65.2649	-22.7759	-15.3009	-152.824
249.7	-204.133	-1003.46	-221.626	-138.178	-190.129	-254.21	-85.1532	-145.575	-164.67	-104.852	-153.251	30.8056	-166.524	113.339	-258.539	318.056	50.1989	12.7839	-194.889	-198.434	-85.2675	-175.802	-163.679	-30.9363	-243.014	-75.247	-228.613	1.37941	-54.4886	-79.5971	-36.9194	-28.4518	-139.718
249.6	-214.03	-1017.93	-227.207	-118.535	-173.185	-259.79	-84.3682	-155.16	-158.57	-117.781	-152.011	15.7183	-163.226	84.7366	-288.59	318.931	44.1595	25.9907	-165.7	-221.139	-124.951	-188.494	-158.723	-56.8984	-248.136	-84.1358	-229.138	4.64939	-55.9534	-86.0738	-38.9116	-27.9599	-139.832
249.5	-211.961	-1011.49	-234.64	-112.752	-164.918	-252.607	-77.2788	-161.244	-144.888	-104.035	-112.009	-7.66825	-171.005	76.1274	-261.964	325.597	40.4951	24.9054	-131.408	-241.284	-111.274	-183.533	-142.238	-61.2032	-250.432	-81.7025	-226.907	1.34433	-50.4411	-83.2222	-46.6878	-29.2953	-133.315
249.4	-215.108	-997.694	-256.516	-121.873	-168.963	-253.295	-74.44	-174.224	-156.787	-120.577	-121.255	20.204	-163.192	70.2618	-263.256	331.021	33.3546	1.63922	-131.907	-220.074	-128.296	-192.499	-132.546	-55.7905	-241.317	-73.5339	-225.449	-3.19356	-38.9593	-92.8815	-54.7755	-39.8327	-138.24
249.3	-214.154	-998.613	-266.883	-124.526	-198.049	-275.239	-88.1444	-188.116	-163.586	-146.948	-140.281	22.2617	-146.985	70.6288	-263.988	330.949	29.4348	4.24252	-115.787	-198.664	-153.02	-194.751	-144.187	-70.8679	-222.45	-70.9259	-230.494	-38.1836	-33.0363	-87.9887	-63.4816	-50.0438	-182.342
249.2	-220.099	-1007.98	-304.546	-147.516	-202.654	-272.812	-81.1674	-200.466	-191.381	-144.068	-115.421	-9.38068	-154.97	82.0286	-259.198	326.237	24.6379	-15.1547	-133.26	-224.391	-163.171	-198.622	-158.634	-89.424	-210.631	-57.9201	-207.465	-17.4011	-42.0748	-87.2473	-66.3765	-53.9994	-188.772
249.1	-239.067	-1029.54	-326.605	-153.953	-232.181	-269.013	-70.277	-221.102	-215.083	-161.505	-120.917	10.7707	-152.127	57.1651	-279.054	298.964	18.812	-20.4543	-126.88	-202.198	-147.009	-219.248	-155.999	-114.971	-201.266	-90.6469	-233.818	-28.8874	-42.0382	-94.4351	-74.425	-67.4439	-181.01
249	-247.907	-1088.86	-348.711	-163.13	-235.599	-244.057	-111.676	-226.107	-217.446	-163.768	-112.267	24.3491	-141.908	40.1779	-292.008	276.744	22.7266	-16.815	-104.2	-194.526	-164.566	-222.745	-171.082	-104.785	-215.763	-141.917	-247.334	-42.828	-49.1371	-82.4191	-83.5175	-63.53	-206.601
248.9	-273.256	-1112.78	-371.426	-180.206	-224.315	-258.965	-156.223	-245.929	-252.929	-182.934	-134.501	12.3666	-147.648	49.8896	-284.621	263.31	19.1878	-31.2072	-122.094	-224.503	-163.306	-246.932	-171.282	-91.4206	-239.755	-186.142	-268.392	-58.2683	-53.2951	-85.1849	-93.9796	-65.7809	-200.362
248.8	-268.993	-1139.35	-392.214	-185.285	-266.975	-315.207	-184.535	-246.616	-261.131	-207.443	-158.361	2.20856	-169.276	62.4388	-277.657	255.005	3.72409	-33.6118	-112.774	-261.051	-152.688	-258.213	-179.292	-96.9652	-237.199	-209.08	-277.997	-72.3468	-65.1953	-87.8558	-96.9286	-81.1664	-199.94
248.7	-270.58	-1165.77	-408.493	-200.064	-273.375	-340.138	-207.531	-246.354	-249.202	-237.807	-186.333	-0.8848	-170.066	38.5025	-274.5	244.656	-9.51329	-61.5602	-158.114	-229.778	-205.326	-257.693	-178.981	-107.377	-233.849	-205.202	-297.992	-87.1707	-88.3982	-100.933	-110.325	-94.4164	-220.662
248.6	-247.153	-1178.51	-416.006	-205.204	-262.924	-363.591	-206.392	-238.831	-263.369	-258.697	-209.923	20.8328	-145.58	42.8935	-246.854	250.017	-16.3952	-85.7088	-179.387	-172.375	-259.282	-259.373	-201.137	-105.153	-235.754	-195.457	-318.987	-118.175	-80.525	-111.241	-128.205	-101.784	-242.34
248.5	-233.396	-1204.08	-414.971	-205.029	-288.159	-352.58	-207.142	-241.688	-268.151	-229.596	-203.515	14.5477	-146.306	54.2996	-196.272	260.699	-26.9395	-96.876	-199.805	-172.481	-247.055	-272.028	-202.181	-157.389	-224.007	-184.282	-341.46	-136.154	-72.9604	-123.866	-136.902	-98.1508	-244.981
248.4	-210.287	-1222.32	-435.53	-204.277	-313.236	-355.367	-193.453	-233.717	-268.105	-260.096	-238.783	-15.9149	-161.801	47.6147	-217.672	282.872	-35.7526	-86.0033	-194.805	-208.866	-254.767	-276.067	-199.939	-175.402	-208.655	-192.32	-345.27	-151.562	-68.4145	-129.686	-138.421	-86.1874	-244.86
248.3	-211.039	-1251.78	-438.186	-185.901	-330.265	-354.179	-176.112	-222.397	-306.713	-275.21	-263.006	-14.5935	-134.756	43.1945	-246.328	280.352	-31.8265	-98.411	-187.174	-171.627	-264.993	-276.212	-208.723	-189.106	-215.497	-179.216	-352.751	-179.243	-72.9413	-145.293	-143.434	-89.2027	-262.405
248.2	-238.523	-1260.16	-447.337	-190.089	-350.922	-366.177	-155.786	-250.001	-331.098	-296.518	-279.026	-26.7588	-106.977	49.1554	-229.716	269.191	-42.8836	-95.3228	-200.263	-147.677	-322.183	-294.398	-210.837	-186.031	-206.968	-168.91	-371.048	-206.174	-72.8453	-157.656	-149.805	-93.9481	-289.182
248.1	-237.695	-1284.56	-455.614	-183.122	-367.784	-370.234	-171.518	-261.277	-332.527	-289.593	-269.563	-59.062	-121.454	28.1647	-228.987	245.164	-62.826	-87.1788	-243.012	-152.433	-306.154	-305.316	-205.131	-201.274	-211.477	-183.474	-379.446	-201.229	-76.8768	-160.099	-156.918	-108.117	-274.01
248	-233.144	-1349.2	-474.238	-190.293	-362.826	-353.839	-217.999	-257.037	-332.393	-305.61	-268.222	-44.4479	-126.168	18.519	-235.48	229.206	-72.1467	-75.1983	-254.017	-186.522	-303.728	-315.779	-212.465	-193.721	-222.841	-180.175	-390.519	-187.772	-74.3466	-166.347	-167.103	-121.169	-266.128
247.9	-218.769	-1347.85	-473.396	-181.485	-353.258	-349.075	-248.86	-241.595	-334.743	-319.187	-286.26	-43.9038	-141.638	4.4278	-245.75	234.628	-80.3025	-80.8517	-236.057	-198.28	-324.54	-333.063	-224.872	-192.71	-220.635	-197.41	-403.226	-215.542	-65.4819	-181.65	-186.259	-139.604	-265.854
247.8	-232.097	-1408.33	-478.353	-191.335	-347.818	-371.101	-271.797	-252.956	-348.896	-332.034	-289.793	-46.4965	-131.135	-17.6032	-228.516	244.026	-100.343	-93.6737	-207.606	-205.533	-382.509	-342.146	-230.713	-222.097	-221.098	-193.071	-422.43	-248.524	-54.9245	-184.332	-199.446	-154.096	-283.307
247.7	-246.692	-1458.44	-481.425	-222.464	-350.082	-395.323	-258.485	-281.415	-364.013	-341.604	-310.937	-78.2509	-150.453	-22.5785	-233.026	243.745	-93.6006	-132.2	-222.862	-205.589	-429.353	-353.991	-228.584	-218.397	-214.025	-209.312	-426.347	-249.946	-53.9315	-183.765	-200.389	-155.768	-297.462
247.6	-256.475	-1476.95	-508.658	-227.068	-354.125	-389.274	-258.893	-292.962	-367.784	-350.473	-316.939	-107.205	-163.56	-23.3711	-240.025	254.623	-91.7982	-127.056	-174.655	-232.845	-439.241	-365.97	-221.451	-204.546	-211.215	-221.144	-440.028	-261.431	-54.3994	-195.723	-214.121	-165.203	-249.859
247.5	-267.792	-1470.71	-504.533	-227.985	-375.801	-407.709	-253.638	-291.404	-408.472	-354.194	-332.261	-141.927	-178.984	-24.0531	-261.886	246.331	-86.0509	-127.693	-154.314	-254.666	-441.88	-372.602	-222.993	-211.44	-200.569	-203.966	-447.509	-270.357	-71.4209	-198.854	-215.765	-172.904	-268.566
247.4	-276.884	-1506.78	-520.698	-235.054	-389.326	-396.939	-277.924	-301.514	-412.826	-360.123	-328.947	-162.366	-173.53	-46.2137	-263.448	261.579	-82.2692	-129.057	-172.547	-285.765	-421.587	-366.155	-225.917	-247.742	-202.406	-196.204	-476.267	-310.672	-70.2587	-210.434	-226.568	-179.391	-262.625
247.3	-268.747	-1495.98	-521.178	-269.282	-380.737	-394.846	-318.943	-306.943	-411.86	-387.113	-345.706	-174.259	-153.068	-40.6885	-285.262	243.973	-90.5579	-147.496	-190.884	-237.288	-391.394	-380.924	-243.272	-247.154	-208.89	-208.643	-489.842	-353.143	-63.2627	-229.65	-239.453	-191.91	-244.287
247.2	-283.709	-1475.95	-518.666	-279.413	-356.44	-411.388	-291.457	-327.969	-421.467	-420.252	-345.184	-210.612	-143.281	-25.181	-304.325	249.486	-94.2548	-153.51	-200.33	-216.849	-382.733	-398.859	-263.769	-232.113	-234.125	-236.64	-492.443	-365.734	-73.8071	-242.486	-249.772	-199.035	-265.888
247.1	-276.037	-1450.32	-518.338	-304.63	-355.386	-414.387	-328.448	-334.427	-414.613	-419.217	-335.499	-281.382	-170.063	-27.0342	-315.301	233.67	-107.914	-186.923	-214.996	-258.32	-403.58	-414.815	-261.313	-239.44	-254.219	-272.92	-493.826	-357.007	-77.4118	-240.572	-255.596	-206.738	-322.816
247	-290.352	-1490.49	-538.229	-312.39	-396.835	-414.888	-354.738	-349.899	-418.803	-434.677	-343.775	-319.78	-193.068	-26.0168	-315.23	226.813	-109.628	-225.016	-248.816	-279.917	-387.153	-445.142	-263.793	-270.922	-251.684	-289.233	-499.811	-375.385	-91.6966	-247.916	-264.445	-216.777	-340.752
246.9	-308.991	-1521.01	-565.165	-330.552	-417.631	-427.319	-377.531	-368.717	-460.858	-450.624	-376.468	-355.33	-222.458	-16.121	-266.422	209.422	-133.616	-262.867	-279.148	-299.497	-346.758	-455.019	-272.288	-294.666	-264.604	-301.22	-510.764	-390.051	-97.8285	-255.865	-276.008	-232.812	-352.84
246.8	-325.095	-1574.65	-592.043	-370.034	-399.508	-455.272	-374.505	-391.879	-521.736	-445.79	-408.271	-360.41	-221.305	-10.1766	-257.545	196.781	-158.197	-281.189	-321.929	-290.424	-344.026	-491.704	-284.812	-326.913	-284.361	-305.42	-520.664	-396.109	-109.716	-265.5	-282.769	-244.666	-342.984
246.7	-322.739	-1617.18	-620.475	-380.874	-385.352	-465.085	-389.608	-396.257	-535.441	-444.584	-413.891	-413.921	-255.098	16.3724	-253.489	156.18	-176.208	-270.714	-333.829	-332.58	-350.737	-491.472	-295.206	-340.823	-309.575	-324.589	-540.383	-427.388	-130.016	-273.323	-292.547	-255.768	-342.181
246.6	-344.106	-1658.68	-629.441	-408.698	-355.657	-435.518	-389.263	-409.512	-546.528	-425.225	-401.797	-456.306	-272.906	19.5758	-210.753	135.735	-187.075	-310.569	-345.335	-359.585	-317.876	-511.526	-282.878	-318.571	-317.251	-354.273	-569.078	-443.714	-133.367	-279.248	-277.573	-251.634	-365.89
246.5	-359.716	-1703.14	-634.906	-407.805	-389.549	-428.234	-401.04	-413.682	-578.035	-412.793	-412.061	-432.723	-279.264	17.2908	-199.484	118.115	-186.432	-313.849	-342.902	-387.579	-289.946	-511.611	-278.496	-327.863	-345.405	-365.324	-585.095	-472.213	-145.611	-287.532	-282.208	-257.365	-398.368
246.4	-369.414	-1686.05	-648.57	-405.49	-395.623	-429.265	-396.137	-426.88	-583.022	-409.821	-411.233	-428.967	-287.791	30.3735	-223.906	103.979	-199.412	-330.8	-378.037	-398.683	-318.225	-535.192	-284.285	-343.338	-360.928	-338.738	-580.752	-474.629	-168.509	-315.123	-287.619	-265.363	-392.564
246.3	-355.954	-1687.33	-646.279	-397	-431.099	-451.063	-366.873	-435.368	-607.323	-410.496	-433.118	-452.763	-328.55	22.7792	-256.39	93.7983	-225.707	-323.108	-392.303	-443.464	-301.336	-543.912	-266.965	-370.625	-375.042	-299.2	-603.794	-506.181	-175.111	-342.159	-287.384	-282.306	-389.73
246.2	-354.077	-1676.19	-637.185	-390.553	-429.441	-436.601	-336.722	-437.252	-605.752	-387.234	-417.396	-449.345	-333.794	0.35819	-259.648	76.9632	-240.412	-320.444	-399.948	-420.608	-297.404	-525.851	-277.469	-400.589	-389.597	-269.919	-627.117	-533.4	-180.993	-351.739	-297.933	-290.785	-410.086
246.1	-387.118	-1697.3	-630.4	-401.682	-419.865	-438.147	-348.83	-449.508	-642.138	-399.651	-435.818	-463.181	-335.887	-0.22609	-255.7	69.6346	-246.932	-336.671	-425.071	-405.212	-311.277	-542.355	-288.398	-425.494	-423.231	-267.982	-625.342	-540.361	-186.602	-359.154	-306.879	-287.341	-429.223
246	-396.724	-1700.29	-650.202	-414.359	-417.434	-442.148	-378.941	-455.837	-656.996	-382.417	-420.571	-496.408	-378.258	-5.55571	-275.622	53.3155	-259.822	-329.37	-425.136	-482.171	-271.276	-556.84	-301.227	-406.031	-459.012	-269.682	-634.051	-544.671	-187.593	-362.895	-306.166	-279.781	-438.478
245.9	-420.191	-1762.37	-663.044	-435.015	-427.612	-477.353	-398.561	-458.235	-674.549	-400.119	-436.649	-532.527	-395.961	-25.9749	-318.571	36.0225	-265.321	-352.644	-444.14	-520.633	-275.142	-567.329	-293.706	-414.624	-474.86	-293.443	-634.011	-537.321	-208.829	-375.563	-314.232	-294.001	-424.69
245.8	-432.574	-1782.52	-678.104	-448.145	-423.186	-513.347	-426.294	-468.72	-683.199	-434.218	-473.326	-544.018	-422.944	-44.3796	-380.34	23.8909	-267.057	-372.247	-458.373	-513.466	-346.219	-573.232	-293.268	-399.605	-498	-315.908	-653.763	-536.177	-217.469	-395.79	-330.675	-319.496	-444.677
245.7	-469.288	-1786.55	-703.768	-452.942	-411.926	-514.257	-458.658	-498.531	-691.87	-415.765	-438.574	-540.888	-448.872	-41.6868	-386.026	-15.3345	-282.083	-380.033	-473.029	-524.934	-367.829	-598.943	-291.223	-405.546	-525.369	-323.142	-673.01	-547.481	-209.483	-408.168	-351.38	-346.096	-464.56
245.6	-497.518	-1781.62	-741.696	-474.987	-378.165	-540.755	-502.561	-528.074	-703.151	-429.66	-426.762	-555.653	-494.641	-47.005	-378.197	-21.9775	-298.457	-383.191	-501.313	-573.332	-348.546	-622.01	-281.926	-398.213	-536.901	-365.06	-681.063	-529.497	-218.684	-414.742	-359.586	-358.62	-477.683
245.5	-485.788	-1833.25	-749.531	-494.516	-349.51	-564.997	-520.085	-528.355	-698.599	-458.767	-449.088	-551.112	-491.666	-43.8614	-365.682	-28.3879	-312.078	-404.442	-511.957	-578.275	-351.871	-635.848	-281.406	-386.192	-560.499	-403.092	-692.603	-523.26	-235.124	-431.169	-369.781	-379.051	-480.625
245.4	-503.221	-1868.28	-765.399	-514.485	-367.067	-579.94	-522.358	-525.072	-712.817	-468.659	-473.574	-529.491	-478.588	-43.2517	-325.361	-42.191	-335.448	-442.754	-489.911	-551.682	-367.427	-637.127	-280.543	-383.208	-564.208	-404.82	-695.315	-546.608	-243.306	-452.368	-372.328	-386.031	-458.115
245.3	-535.799	-1884.52	-793.515	-532.223	-378.129	-598.967	-482.512	-544.431	-733.385	-463.58	-483.092	-543.913	-482.723	-78.7236	-296.361	-66.0842	-356.147	-458.053	-485.768	-614.371	-382.733	-642.239	-295.297	-393.333	-578.26	-395.953	-687.179	-564.94	-254.194	-467.445	-380.589	-398.92	-455.254
245.2	-550.183	-1923.31	-827.05	-563.467	-387.68	-579.699	-493.879	-565.12	-740.171	-455.823	-461.601	-554.373	-505.939	-85.7743	-314.983	-84.7568	-366.416	-476.763	-506.41	-619.497	-374.82	-653.065	-292.942	-409.798	-588.293	-379.73	-693.777	-586.735	-271.085	-476.186	-392.253	-406.911	-462.325
245.1	-564.001	-1939.74	-868.794	-569.098	-408.057	-576.777	-472.856	-592.168	-756.323	-479.848	-484.636	-606.265	-562.282	-87.9971	-357.291	-111.251	-406.172	-498.681	-541.394	-668.281	-361.194	-669.179	-299.598	-425.128	-598.496	-351.291	-695.284	-576.998	-285.072	-481.022	-388.552	-403.692	-509.18
245	-580.897	-1992.7	-901.117	-553.188	-414.738	-577.337	-446.653	-587.918	-765.285	-495.333	-518.062	-596.157	-557.434	-108.842	-367.664	-120.786	-440.355	-511.553	-576.119	-680.878	-364.484	-673.338	-304.721	-472.373	-611.303	-325.603	-701.912	-596.531	-296.212	-490.314	-384.942	-406.7	-524.005
244.9	-595.433	-2026.75	-911.663	-583.015	-412.145	-600.192	-477.602	-606.02	-801.527	-515.343	-564.277	-572.789	-572.205	-127.023	-413.854	-132.337	-463.739	-545.656	-631.738	-700.741	-359.927	-696.67	-312.03	-500.586	-645.115	-338.091	-707.549	-614.981	-311.038	-503.857	-391.506	-421.415	-542.841
244.8	-594.956	-2071.48	-942.802	-596.535	-411.987	-607.344	-523.117	-629.748	-821.289	-514.797	-539.831	-578.28	-596.93	-120.933	-386.453	-150.832	-484.631	-582.592	-651.601	-710.84	-361.791	-720.038	-312.056	-484.183	-667.352	-385.731	-718.004	-620.57	-332.813	-520.501	-404.998	-439.28	-546.126
244.7	-610.155	-2069.64	-969.048	-595.816	-423.868	-610.204	-533.784	-628.772	-856.337	-501.008	-528.568	-590.247	-614.14	-137.549	-404.835	-166.919	-516.483	-616.378	-633.42	-703.619	-402.384	-742.263	-321.939	-467.854	-688.572	-391.178	-720.369	-619.019	-347.391	-532.649	-409.409	-451.482	-591.448
244.6	-632.498	-2077.09	-1020.41	-592.533	-406.247	-635.248	-529.088	-640.804	-881.059	-510.571	-529.399	-624.066	-659.723	-150.941	-454.535	-185.588	-544.916	-614.697	-633.504	-761.292	-421.626	-753.17	-313.328	-482.455	-705.345	-377.76	-740.576	-627.927	-355.741	-533.771	-409.52	-455.408	-620.434
244.5	-660.317	-2123.77	-1076.17	-619.929	-418.118	-655.58	-546.65	-649.029	-899.686	-528.758	-545.778	-604.356	-686.013	-160.159	-489.113	-197.057	-556.045	-637.945	-664.63	-784.825	-424.552	-774.375	-303.503	-517.386	-711.729	-361.528	-771.274	-663.34	-353.895	-549.898	-418.285	-478.533	-602.892
244.4	-678.1	-2158.93	-1105.62	-648.435	-443.622	-705.197	-536.623	-669.117	-911.231	-579.117	-581.698	-581.637	-696.807	-151.013	-515.839	-194.478	-559.875	-654.346	-698.953	-779.591	-473.474	-779.07	-318.569	-555.455	-731.308	-341.292	-786.21	-697.891	-358.738	-571.36	-429.078	-499.487	-562.024
244.3	-695.799	-2153.83	-1128.45	-685.635	-452.262	-742.305	-542.051	-681.405	-926.223	-580.792	-579.194	-571.602	-701.346	-160.446	-528.54	-204.674	-578.702	-667.591	-706.343	-766.094	-491.074	-794.232	-312.129	-567.492	-744.532	-375.727	-805.081	-722.854	-363.04	-580.838	-434.138	-507.806	-566.42
244.2	-698.911	-2193.91	-1134.64	-691.763	-456.45	-736.563	-574.896	-688.076	-898.755	-576.52	-557.451	-569.343	-721.833	-182.412	-541.896	-230.972	-583.964	-679.614	-713.596	-808.712	-496.742	-809.535	-335.961	-573.701	-763.576	-401.977	-811.06	-757.607	-366.498	-591.046	-442.032	-506.375	-573.583
244.1	-715.447	-2152.44	-1168.56	-677.798	-485.457	-730.936	-623.963	-716.606	-888.659	-586.266	-576.665	-577.421	-747.147	-223.131	-526.72	-239.224	-597.485	-678.08	-700.814	-843.721	-510.862	-825.821	-351.62	-572.605	-781.895	-412.47	-821.773	-779.004	-354.667	-595.474	-447.461	-507.147	-555.646
244	-743.505	-2152.58	-1206.82	-692.209	-515.679	-748.04	-652.264	-735.474	-907.742	-615.897	-603.526	-526.647	-748.874	-272.061	-516.916	-247.082	-614.487	-687.896	-697.411	-843.15	-519.591	-853.037	-375.543	-581.368	-802.388	-444.398	-823.259	-773.342	-352.121	-603.411	-454.947	-516.31	-553.464
243.9	-761.143	-2163.12	-1237.16	-697.714	-541.714	-791.792	-696.626	-753.92	-942.72	-679.17	-642.466	-514.758	-770.917	-274.784	-600.172	-273.439	-649.529	-692.753	-729.515	-841.488	-573.205	-887.743	-392.373	-607.483	-837.894	-499.001	-843.66	-790.176	-362.247	-624.372	-480.851	-538.233	-568.829
243.8	-779.003	-2236.14	-1269.9	-697.483	-518.963	-829.809	-708.991	-781.864	-954.98	-711.993	-693.272	-564.643	-802.784	-290.599	-643.177	-279.13	-668.815	-708.787	-743.321	-843.669	-624.784	-925.214	-389.986	-606.647	-847.981	-525.961	-876.066	-815.794	-361.288	-639.617	-492.381	-556.179	-550.427
243.7	-804.836	-2272.57	-1294.91	-700.685	-500.054	-843.267	-763.096	-813.803	-988.965	-716.221	-710.567	-583.884	-839.17	-324.936	-657.88	-281.401	-687.288	-734.315	-721.011	-830.483	-614.53	-953.384	-404.112	-600.722	-857.305	-536.945	-894.893	-850.841	-356.293	-640.838	-502.613	-562.047	-586.128
243.6	-834.15	-2310.45	-1346.15	-725.267	-551.808	-836.5	-818.247	-850.068	-1013.93	-740.35	-711.033	-633.7	-852.491	-353.9	-669.41	-294.565	-687.466	-755.556	-732.925	-817.662	-641.702	-985.542	-432.502	-623.808	-865.043	-567.381	-899.645	-857.662	-359.769	-646.374	-523.563	-575.692	-616.784
243.5	-855.416	-2319.02	-1401.15	-769.142	-560.507	-840.514	-825.691	-888.711	-1053.71	-762.357	-729.061	-633.186	-868.484	-347.208	-707.118	-323.047	-714.855	-794.795	-775.532	-865.411	-637.493	-1031.79	-447.453	-623.327	-875.619	-573.474	-930.328	-880.437	-354.733	-663.019	-533.126	-601.981	-616.303
243.4	-858.204	-2316.86	-1471.5	-796.572	-570.729	-862.304	-852.13	-913.373	-1035.32	-772.71	-755.635	-614.591	-873.38	-365.184	-722.114	-329.983	-728.308	-829.258	-774.514	-863.14	-629.667	-1048.09	-448.123	-658.611	-883.996	-599.334	-960.41	-930.336	-357.199	-676.967	-545.145	-628.232	-617.681
243.3	-889.757	-2360.87	-1510.61	-816.517	-587.4	-872.974	-831.258	-938.452	-1042.11	-789.807	-797.007	-572.064	-873.581	-391.403	-680.243	-331.321	-741.285	-867.089	-787.933	-822.66	-668.255	-1075.29	-462.013	-692.922	-903.31	-619.308	-985.628	-972.307	-357.989	-685.493	-551.442	-646.125	-636.099
243.2	-909.447	-2352.5	-1580.85	-835.917	-607.247	-874.384	-855.518	-967.451	-1062.39	-794.132	-816.925	-572.738	-900.279	-379.745	-666.621	-349.153	-765.681	-878.244	-797.204	-850.971	-637.477	-1098.01	-483.586	-687.359	-921.286	-633.127	-1002.64	-1006.89	-350.184	-693.453	-562.108	-658.689	-636.689
243.1	-943.202	-2359.32	-1621.44	-882.306	-631.441	-892.639	-866.915	-989.069	-1078.85	-813.193	-850.258	-591.166	-911.785	-372.78	-620.742	-378.919	-803.637	-907	-806.635	-868.882	-574.869	-1126.84	-509.758	-699.291	-948.611	-643.182	-1010.99	-1020.32	-357.773	-704.84	-571.915	-660.619	-648.643
243	-946.01	-2405.29	-1636.33	-953.589	-666.791	-890.35	-880.604	-1004.26	-1094.67	-822.099	-870.36	-638.502	-932.897	-358.071	-599.184	-399.453	-839.741	-970.517	-878.637	-868.803	-556.259	-1142.92	-532.632	-743.56	-975.132	-691.94	-1024.29	-1043	-374.191	-725.006	-581.06	-666.832	-682.466
242.9	-971.601	-2433.35	-1694.59	-992.768	-738.4	-904.918	-900.775	-1034.01	-1107.31	-852.502	-898.346	-664.698	-979.962	-381.785	-607.744	-418.223	-872.437	-1019.27	-908.297	-868.052	-566.024	-1175.55	-554.639	-785.383	-1009.33	-694.968	-1063.62	-1103.58	-376.703	-745.679	-597.524	-678.616	-668.12
242.8	-1008.33	-2442.03	-1733.35	-1028.2	-775.612	-913.055	-969.212	-1064.49	-1130.58	-865.519	-901.505	-695.033	-1032.15	-406.672	-629.809	-422.361	-889.387	-1042.24	-958.197	-911.894	-565.244	-1189.86	-590.644	-836.588	-1032.49	-735.3	-1076.48	-1129.77	-384.11	-758.53	-617.564	-692.966	-663.568
242.7	-1046.25	-2455.22	-1766.87	-1041.51	-735.533	-932.787	-988.142	-1104.1	-1173.47	-884.382	-889.231	-735.377	-1073.66	-427.218	-690.778	-446.77	-905.513	-1072.27	-1010.94	-971.911	-571.952	-1239.79	-614.594	-835.2	-1059.35	-748.487	-1104.19	-1151.54	-398.033	-766.264	-628.536	-705.214	-680.392
242.6	-1102.33	-2460.56	-1812.97	-1075.76	-714.274	-970.893	-1036.21	-1134.11	-1206.92	-916.785	-932.137	-752.684	-1092.2	-431.681	-684.945	-457.828	-939.783	-1113.75	-1055.58	-971.277	-603.91	-1275.16	-629.447	-837.614	-1089.7	-783.748	-1137.85	-1183.24	-421.85	-785.426	-641.806	-719.644	-689.23
242.5	-1137.31	-2457.89	-1859.76	-1112.05	-704.426	-1035.65	-1054.54	-1161.6	-1242.05	-952.612	-979.593	-774.109	-1119.42	-454.077	-666.618	-480.618	-976.869	-1126.03	-1099.95	-1012.44	-607.172	-1290.07	-655.773	-816.257	-1116.28	-824.454	-1167.39	-1202.88	-430.346	-803.053	-654.412	-729.591	-684.557
242.4	-1155.03	-2504.05	-1909.18	-1152.55	-692.733	-1080.54	-1063.94	-1187.32	-1270.65	-972.936	-997.581	-760.942	-1119.42	-468.129	-658.699	-494.039	-976.675	-1155.85	-1134.23	-1023.29	-627.959	-1304.8	-670.23	-827.714	-1144.37	-850.967	-1194.78	-1256.13	-439.348	-827.889	-675.361	-751.889	-663.256
242.3	-1162.59	-2572.08	-1960.49	-1187.69	-709.05	-1096.15	-1061.83	-1215.24	-1264.48	-987.873	-1014.08	-779.255	-1153.78	-477.741	-684.495	-530.37	-993.837	-1168.92	-1121.76	-1044.99	-612.52	-1304.58	-678.941	-837.553	-1164.22	-863.582	-1218.84	-1271.31	-441.646	-853.397	-703.891	-774.769	-701.193
242.2	-1193.03	-2656.17	-1998.6	-1183.96	-739.092	-1090.33	-1047.83	-1241.44	-1293.14	-1011.14	-1023.43	-813.84	-1165.82	-490.438	-677.081	-546.426	-1010.35	-1165.61	-1138.31	-1055.31	-630.735	-1311.05	-695.862	-876.566	-1174.04	-874.954	-1241.78	-1297.8	-428.799	-868.429	-721.745	-778.597	-727.048
242.1	-1214.72	-2681.44	-2026.25	-1195.91	-743.432	-1101.49	-1018.41	-1274.94	-1320.39	-1070.15	-1079.54	-822.19	-1182.28	-512.319	-714.804	-575.426	-1012.28	-1166.97	-1177.44	-1084.61	-619.646	-1329.52	-725.983	-904.001	-1195.19	-833.846	-1271.08	-1333.27	-430.454	-871.468	-731.548	-779.237	-741.5
242	-1236.44	-2766.32	-2062.52	-1229.21	-754.844	-1134.38	-1082.59	-1320.33	-1337.46	-1109.79	-1126.14	-842.455	-1207.79	-526.696	-686.774	-602.441	-1026.98	-1176.72	-1236.18	-1105.86	-594.104	-1365.53	-746.649	-932.477	-1212.56	-875.283	-1300.59	-1358.09	-445.232	-891.186	-762.914	-803.21	-742.846
241.9	-1284.46	-2804.97	-2104.9	-1268.43	-816.321	-1131.03	-1139.3	-1353.52	-1399.18	-1124.28	-1133.8	-899.549	-1235.15	-553.925	-618.096	-628.609	-1049.98	-1191.25	-1268.15	-1164.95	-589.081	-1393.5	-773.122	-972.176	-1225.04	-910.391	-1322.76	-1377.55	-468.712	-913.804	-792.919	-821.827	-767.409
241.8	-1321.4	-2865.95	-2139.6	-1282.36	-846.102	-1167.98	-1164.64	-1392.47	-1446.19	-1161.04	-1169.08	-942.687	-1254.19	-561.469	-579.911	-669.446	-1095.73	-1198.74	-1260.35	-1227.44	-611.61	-1430.66	-783.246	-976.771	-1240.3	-916.822	-1359.37	-1411.33	-474.415	-932.883	-818.25	-827.244	-834.698
241.7	-1350	-2917.33	-2190.64	-1327.19	-882.279	-1172.17	-1196.12	-1415.54	-1487.81	-1177.34	-1184.67	-996.579	-1289.05	-594.945	-640.932	-713.584	-1130.79	-1218.23	-1275.33	-1288.08	-551.412	-1455.81	-807.602	-971.891	-1273.84	-915.179	-1384.91	-1419.05	-483.074	-943.758	-831.5	-831.375	-846.712
241.6	-1361.41	-2956.9	-2254.78	-1345.45	-863.335	-1186.82	-1183.9	-1425.02	-1513.17	-1218.42	-1218.73	-1038.36	-1335.15	-600.242	-703.428	-746.791	-1168.81	-1253.05	-1305.84	-1322.62	-576.685	-1465.13	-833.981	-955.597	-1312.52	-861.798	-1424	-1441.05	-488.022	-960.472	-852.692	-850.753	-858.959
241.5	-1403.85	-3007.27	-2333.62	-1376.81	-847.64	-1247.78	-1160.45	-1468.11	-1580.93	-1296.52	-1283.28	-1066.26	-1347.93	-609.661	-741.474	-782.724	-1207.58	-1298.94	-1335.95	-1314.69	-636.275	-1498.33	-843.927	-949.352	-1328.43	-836.919	-1467.88	-1476.87	-508.884	-983.554	-871.967	-875.799	-888.379
241.4	-1442.58	-3112.39	-2413.37	-1392.96	-834.065	-1307.51	-1158.89	-1488.68	-1623.71	-1333.93	-1305.11	-1121.49	-1396.64	-597.915	-761.907	-804.433	-1225.14	-1336.27	-1355.22	-1374.4	-650.738	-1513.71	-862.022	-939.22	-1347.49	-868.616	-1516.53	-1505.92	-526.109	-1008.23	-897.103	-905.043	-940.599
241.3	-1451.71	-3170.37	-2478.86	-1419.72	-833.183	-1355.1	-1184.46	-1504.09	-1619.28	-1365.49	-1340.02	-1209.29	-1449.9	-610.507	-803.815	-821.266	-1237.33	-1374.7	-1428.17	-1452.59	-639.043	-1519.04	-879.922	-989.765	-1369.92	-871.785	-1540.23	-1546.16	-553.898	-1037.13	-928.292	-926.667	-924.826
241.2	-1485.15	-3218.12	-2552.27	-1469.08	-839.169	-1379.37	-1220.29	-1545.02	-1639.08	-1373.02	-1353.58	-1257.46	-1494.73	-653.565	-782.89	-845.291	-1262.13	-1407.17	-1445.36	-1498.44	-599.996	-1557.87	-911.816	-1023.38	-1380.56	-869.528	-1537.71	-1560.82	-572.478	-1042.54	-935.225	-939.213	-939.253
241.1	-1510.91	-3255.8	-2607.74	-1504.62	-898.727	-1389.61	-1217.12	-1565.96	-1656.15	-1406.09	-1357.6	-1273.16	-1520.7	-664.962	-794.345	-884.025	-1305.01	-1432.3	-1455.27	-1548.38	-545.799	-1568.53	-934.742	-1073.11	-1414.12	-880.428	-1563.57	-1595.75	-588.026	-1059.72	-945.925	-959.009	-977.033
241	-1549.8	-3287.99	-2654.12	-1555.37	-903.902	-1412.64	-1215.52	-1598.28	-1670.4	-1453.47	-1389.02	-1321.7	-1564.22	-661.908	-796.258	-928.823	-1354.54	-1478.99	-1530.4	-1614.96	-541.293	-1601.92	-956.383	-1101.86	-1448.23	-925.032	-1586.7	-1618.02	-603.67	-1093.02	-971.457	-988.705	-968.33
240.9	-1575.55	-3326.12	-2714.02	-1591.35	-898.314	-1482.26	-1238.39	-1620.59	-1688.82	-1496.58	-1421.59	-1359.05	-1633.52	-655.667	-815.383	-966.34	-1404.44	-1519.16	-1560.97	-1673.49	-539.58	-1617.96	-960.596	-1129.17	-1483.4	-929.962	-1597.67	-1650.3	-624.231	-1123.54	-983.763	-1005.23	-967.206
240.8	-1610.85	-3432.13	-2774.79	-1612.24	-931.116	-1519.74	-1234.62	-1643.45	-1709.68	-1529.9	-1459.53	-1427.04	-1693.71	-687.757	-850.862	-986.698	-1441.73	-1536.75	-1582.36	-1739.93	-579.494	-1636.25	-1003.28	-1157.21	-1519.83	-941.233	-1601.77	-1640.08	-658.27	-1150.67	-1008.14	-1032.92	-976.592
240.7	-1658.31	-3501.27	-2822.48	-1656.89	-948.111	-1537.8	-1235.69	-1676.89	-1757.44	-1555.89	-1463.2	-1514.02	-1741.41	-679.252	-935.528	-1018.45	-1488.54	-1568.94	-1600.66	-1770.11	-615.547	-1663.48	-1035.04	-1169.33	-1550.26	-950.267	-1622.02	-1645.54	-675.876	-1179.09	-1039.15	-1070.53	-971.772
240.6	-1690	-3564.7	-2866.6	-1680.25	-965.176	-1560.56	-1221.29	-1709.3	-1780.72	-1611.58	-1458.16	-1628.35	-1788.8	-698.673	-961.741	-1057.31	-1531.31	-1577.03	-1647.16	-1838.67	-590.05	-1672.81	-1042.7	-1220.96	-1590.29	-949.049	-1651.85	-1670.53	-698.745	-1201.96	-1055.4	-1087.47	-969.819
240.5	-1727.59	-3663.11	-2899.41	-1713.9	-987.818	-1626.15	-1240.05	-1742.6	-1807.23	-1664.68	-1483.58	-1695.24	-1835.37	-734.128	-1000.55	-1098.17	-1564.77	-1617.55	-1701.26	-1903.31	-622.319	-1695.86	-1061.6	-1273.15	-1618.14	-962.321	-1693.42	-1711.8	-716.134	-1226.54	-1065.29	-1105.59	-1028.52
240.4	-1767.69	-3741.67	-2958.94	-1712.57	-1020.66	-1681.07	-1282.68	-1765.69	-1847.23	-1687.05	-1524.37	-1721.08	-1867.62	-773.3	-991.831	-1145.6	-1590.59	-1635.05	-1751.77	-1951.68	-675.409	-1716.12	-1088.34	-1310.03	-1642.61	-966.606	-1730.51	-1753.82	-732.286	-1243.12	-1083.48	-1124.05	-1057.61
240.3	-1804.78	-3782.21	-3034.1	-1728.46	-1038.94	-1740.03	-1297.56	-1793.97	-1895.84	-1752.19	-1581.19	-1751.02	-1882.52	-784.077	-1027.87	-1182.57	-1616.1	-1654.62	-1784.03	-2003.27	-731.09	-1749.15	-1111.95	-1334.57	-1639.87	-952.317	-1768.81	-1808.72	-744.625	-1265.71	-1108.46	-1148.82	-1029.45
240.2	-1835.22	-3838.91	-3090.06	-1759.19	-1048.03	-1752.38	-1307.65	-1808.72	-1932.46	-1775.95	-1624.99	-1802.56	-1921.47	-807.563	-1030.09	-1227.93	-1639.33	-1670.44	-1788.34	-2047.14	-718.303	-1766.14	-1121.31	-1363.57	-1687.71	-969.588	-1791.51	-1836.42	-744.572	-1296.42	-1130.5	-1171.75	-1043.49
240.1	-1871.84	-3905.25	-3175.99	-1801.66	-1103.26	-1762.21	-1310.39	-1835.68	-1964.68	-1795.86	-1650.95	-1866.52	-1972.88	-840.271	-1070.12	-1259.44	-1657.73	-1678.33	-1760.94	-2091.62	-770.442	-1797.86	-1122.95	-1409.58	-1740	-1007.22	-1816.87	-1877.14	-759.019	-1326.18	-1150.28	-1201.53	-1078.59
240	-1881.18	-3978.43	-3246.55	-1833.08	-1172.64	-1801.87	-1369.75	-1852.17	-1993.94	-1857.99	-1691.93	-1929.3	-2022.96	-866.727	-1132.41	-1284.51	-1689.16	-1707.23	-1798.45	-2118.66	-772.515	-1804.4	-1151.64	-1456.7	-1792.79	-1050.66	-1816.55	-1888.3	-759.843	-1363.73	-1181.02	-1229.72	-1125.43
239.9	-1919.76	-4079.71	-3309.03	-1867.33	-1229.07	-1827.79	-1387.51	-1894.71	-2030.46	-1895.6	-1744.49	-1984.28	-2074.63	-871.556	-1183.72	-1336.68	-1719.24	-1730.19	-1790.52	-2169.66	-772.728	-1847.95	-1169.22	-1498.78	-1820.24	-1066.99	-1838.73	-1919.02	-780.188	-1389.51	-1205.97	-1248.84	-1149.3
239.8	-1945.03	-4125.46	-3389.41	-1896.53	-1244.83	-1855.87	-1413.54	-1924.66	-2034.45	-1944.56	-1793.86	-2017.86	-2118.57	-904.832	-1228.32	-1383.92	-1758.38	-1779.53	-1811.11	-2219.89	-775.954	-1892.87	-1189.64	-1548.9	-1860.82	-1083.75	-1849.59	-1963.85	-799.053	-1424.02	-1234.24	-1277.07	-1180.64
239.7	-1990.57	-4152.92	-3451.15	-1919.89	-1309.18	-1918.72	-1503.41	-1959.64	-2096.46	-2010.38	-1838.64	-2073.85	-2171.28	-925.661	-1251.88	-1441.43	-1805.3	-1820.23	-1833.5	-2272.7	-761.626	-1956.46	-1224.26	-1579.53	-1915.88	-1141.57	-1885.69	-2000.26	-820.334	-1456.57	-1260.93	-1312.74	-1174.73
239.6	-2037.92	-4170.67	-3511.71	-1974.13	-1344.48	-1973.36	-1586.73	-1997.7	-2143.15	-2064.94	-1862.21	-2162.41	-2221.38	-936.556	-1265.84	-1490.93	-1844.07	-1892.94	-1894.38	-2322.37	-772.175	-2018.21	-1255.44	-1614.12	-1962.53	-1215.61	-1921.33	-2040.89	-849.143	-1487.52	-1275.12	-1337.85	-1194.49
239.5	-2064.92	-4221.41	-3602.87	-2041.02	-1381.04	-2038.88	-1639.14	-2027.54	-2145.7	-2115.11	-1921.39	-2193.42	-2268.56	-965.231	-1286.58	-1536.01	-1895.79	-1945.15	-1916.67	-2342.2	-809.848	-2049.48	-1284.84	-1644.72	-2007.41	-1274.59	-1940.64	-2071.09	-870.938	-1506.48	-1284.96	-1372.9	-1190.58
239.4	-2114.58	-4277.93	-3688.1	-2120.89	-1438.73	-2102.75	-1669.68	-2051.36	-2174.45	-2154.91	-1972.96	-2256.38	-2317.11	-971.344	-1309.27	-1562.96	-1921.94	-1988.31	-1973.31	-2415.67	-849.365	-2093.61	-1313.33	-1716.25	-2058.66	-1306.86	-1944.12	-2085.36	-908.754	-1532.02	-1300.25	-1403.61	-1199.41
239.3	-2159.74	-4333.84	-3782.8	-2174.53	-1494.67	-2161.02	-1642.24	-2077.24	-2207.46	-2237.65	-2048.92	-2277.39	-2367.48	-989.376	-1347.52	-1615.66	-1959.47	-2040.78	-2023.74	-2459.35	-852.972	-2132.53	-1351.45	-1774.72	-2108.49	-1281.26	-1977.36	-2123.34	-920.42	-1548.95	-1315.89	-1414.55	-1213.64
239.2	-2160.65	-4416	-3846.34	-2212.22	-1551.18	-2207.49	-1652.1	-2096.74	-2199.05	-2290.36	-2116.03	-2293.84	-2405.67	-1020.53	-1383.42	-1657.72	-1996.23	-2102.75	-2071.81	-2490.24	-881.759	-2148.1	-1398.48	-1831.19	-2155.5	-1305.2	-2007.6	-2164.37	-944.066	-1568.68	-1328.86	-1433.87	-1232.46
239.1	-2197.78	-4470.56	-3934.51	-2266.37	-1576.63	-2241.72	-1668.08	-2133.45	-2258.3	-2316.27	-2157.73	-2324.52	-2451.2	-1038.28	-1438.82	-1675.24	-2036.27	-2171.49	-2156.49	-2501.42	-883.943	-2183.57	-1436.91	-1878.36	-2214.5	-1316.48	-2042.23	-2208.55	-996.187	-1600.05	-1359.73	-1474.73	-1230.02
239	-2220.56	-4528.76	-4016.71	-2320.62	-1600.62	-2280.59	-1700.58	-2169.09	-2286.82	-2358.99	-2192.59	-2408.1	-2509.83	-1048.27	-1459.07	-1725.52	-2094.82	-2230.53	-2248.34	-2573.06	-948.931	-2205.9	-1466.09	-1932.59	-2253.31	-1339.94	-2086.98	-2282.23	-1021.71	-1631.75	-1383.4	-1504.77	-1243.1
238.9	-2294.31	-4587.92	-4096.06	-2373.2	-1680.54	-2325.91	-1757.54	-2219.73	-2344.45	-2409.24	-2240.1	-2430.46	-2551.19	-1078.37	-1487.47	-1773.76	-2131.71	-2284.88	-2321.23	-2656.52	-944.85	-2259.02	-1505.77	-2019.74	-2307.29	-1411.48	-2120.28	-2324.5	-1047.31	-1667.76	-1413.1	-1539.31	-1236.74
238.8	-2331.98	-4632.09	-4156.17	-2430.24	-1730	-2366.27	-1818.71	-2262.77	-2375.84	-2431.91	-2275.08	-2472.01	-2600.13	-1092.32	-1567.32	-1817.81	-2174.98	-2330.09	-2369.59	-2685.87	-940.069	-2309.45	-1538.7	-2085.97	-2366.27	-1463.18	-2144.72	-2378.59	-1076.53	-1714.37	-1445.81	-1573.15	-1253.48
238.7	-2388.7	-4691.9	-4207.64	-2499.81	-1805.94	-2419.78	-1853.88	-2319.72	-2416.64	-2481.88	-2308.68	-2519.74	-2632.36	-1125.19	-1573.34	-1856.49	-2239.23	-2372.84	-2396.45	-2723.2	-947.561	-2374.78	-1557.85	-2127.02	-2407.91	-1467.87	-2174.06	-2418.86	-1105.49	-1749.83	-1467.82	-1600.49	-1266.03
238.6	-2440	-4763.08	-4295.24	-2545.28	-1862.5	-2466.52	-1836.64	-2379.7	-2499.21	-2529.02	-2360.09	-2595.79	-2694.19	-1138.02	-1596.57	-1914.3	-2306.62	-2391.76	-2441.08	-2773.06	-977.084	-2430.3	-1569.84	-2157.91	-2471.25	-1455.8	-2228.21	-2452.39	-1107.82	-1780.74	-1493.09	-1628.46	-1275.3
238.5	-2493.89	-4820.7	-4391.94	-2579.77	-1900.3	-2500.5	-1856.73	-2409.78	-2555.88	-2582.71	-2383.36	-2671.68	-2739.46	-1170.12	-1647.39	-1950.87	-2348.35	-2438.77	-2484.46	-2861.53	-1052.23	-2473.82	-1606.96	-2179.29	-2515.96	-1471.6	-2289.37	-2500.17	-1118.18	-1817.34	-1521.18	-1650.69	-1280.4
238.4	-2531.85	-4911.15	-4493.98	-2642.09	-1940.32	-2568.09	-1911.42	-2449.88	-2612.94	-2643.74	-2442.75	-2739	-2785.32	-1212.04	-1686.81	-1991.83	-2386.29	-2490.29	-2531.67	-2911.94	-1109.5	-2503.19	-1635.31	-2208.17	-2577.9	-1522.51	-2311.11	-2525.72	-1149.8	-1844.85	-1543.09	-1676.16	-1288.13
238.3	-2559.5	-4987.72	-4600.66	-2718.08	-2014.67	-2623.51	-1956.84	-2485.59	-2667.01	-2676.49	-2495.94	-2807.74	-2815.76	-1241.68	-1763.87	-2037.86	-2424.88	-2550.76	-2603.43	-2955.21	-1140.69	-2552.06	-1679.44	-2289.92	-2624.64	-1547.49	-2346.88	-2558.48	-1165.1	-1866.91	-1566.63	-1707.84	-1273.72
238.2	-2634.8	-5083.16	-4690.38	-2782.25	-2041.62	-2668.64	-1995.61	-2546.58	-2731.78	-2721.48	-2557.75	-2876.44	-2849.8	-1262.26	-1781.18	-2076.55	-2454.96	-2596.17	-2651.39	-3001.98	-1158.46	-2634.54	-1728.83	-2348.11	-2664.12	-1582.54	-2410.62	-2623.36	-1196.86	-1901.61	-1592.73	-1736.31	-1275.59
238.1	-2697.94	-5119.87	-4783.91	-2846.17	-2114.76	-2694.2	-2038.66	-2616.88	-2818.59	-2762.9	-2584.11	-2930.25	-2916.11	-1270.15	-1784.72	-2142.98	-2507.27	-2653.32	-2708.34	-3051.34	-1121.98	-2702.4	-1753.99	-2397.4	-2709.56	-1621.7	-2459.48	-2687.04	-1214.58	-1924.53	-1607.64	-1751.69	-1316.79
238	-2732.21	-5145.14	-4866.13	-2892.61	-2178.92	-2751.23	-2137.18	-2656.71	-2872.47	-2820.98	-2671.02	-2988.26	-2990.53	-1290.94	-1818.63	-2204.49	-2559.22	-2711.07	-2770.85	-3128.4	-1138.73	-2774.29	-1787.52	-2447.65	-2766.17	-1693.03	-2490.85	-2719.07	-1252.94	-1970.23	-1633.06	-1779.32	-1341.71
237.9	-2789.98	-5221.33	-4937.21	-2928.03	-2206.21	-2795.35	-2226.35	-2713.32	-2933.7	-2879.6	-2753.6	-2996.04	-3061.31	-1299.66	-1857.95	-2240.67	-2599.47	-2747.73	-2783.42	-3158.62	-1208.7	-2847.12	-1833.89	-2494.11	-2804.55	-1742.41	-2522.85	-2762.07	-1281.93	-2002.51	-1672.05	-1806.4	-1378.75
237.8	-2847.48	-5262.25	-5044.21	-3000.57	-2238.65	-2834.62	-2278.35	-2779.11	-3007	-2947.24	-2783.5	-3015.09	-3121.66	-1309.01	-1920.59	-2276.51	-2651.81	-2829.07	-2876.55	-3199.11	-1219.87	-2945.43	-1854.41	-2523.36	-2851.93	-1808.61	-2565.28	-2813.47	-1314.32	-2036.01	-1703.37	-1843.06	-1419.23
237.7	-2883.5	-5373.38	-5161.51	-3070.59	-2251.99	-2881.69	-2325.46	-2843.57	-3067.48	-3017.26	-2828.67	-3078.42	-3194.35	-1347.63	-1970.26	-2326.84	-2709.4	-2885.4	-2897.34	-3272.27	-1235.01	-3005.03	-1894.99	-2547.4	-2914.8	-1879.2	-2595.21	-2869.96	-1360.14	-2080.07	-1734.87	-1884.83	-1424.42
237.6	-2947.91	-5479.97	-5244.55	-3123.44	-2309.11	-2961.38	-2378.1	-2902.65	-3124.89	-3084.96	-2891.15	-3144.26	-3269.74	-1397.49	-2025.21	-2380.62	-2773.78	-2944.49	-2947.29	-3309.2	-1251.49	-3069.62	-1936.79	-2610.78	-2960.68	-1947.33	-2637.54	-2928.08	-1401.22	-2113.06	-1760.39	-1920.3	-1457.3
237.5	-2996.48	-5573.49	-5329.6	-3198.51	-2326.96	-3025.98	-2423.58	-2948.74	-3163.25	-3151.27	-2952.54	-3205.75	-3310.83	-1424.1	-2092.65	-2450.78	-2838.57	-3045.2	-3035.63	-3364.56	-1222.47	-3128.28	-1976.14	-2637.5	-2995.48	-1984.29	-2682.92	-2976.32	-1452.55	-2150	-1797.77	-1952.32	-1488.05
237.4	-3067.1	-5604.01	-5415.86	-3284.21	-2365.92	-3101.15	-2467.13	-3022.94	-3220.98	-3216.51	-3036.42	-3208.14	-3345.19	-1459.87	-2089.08	-2522.08	-2902.35	-3150.65	-3137.6	-3414.34	-1265.2	-3219.4	-2023.83	-2688.92	-3037.9	-1979.53	-2743.74	-3038.28	-1477.26	-2196.51	-1835.93	-1982.59	-1502.88
237.3	-3108.67	-5680.93	-5508.29	-3338.53	-2419.42	-3170.89	-2493.91	-3077.43	-3271.63	-3268.55	-3106.37	-3270.01	-3390.93	-1480.61	-2077.76	-2591.7	-2954.57	-3219.43	-3180.59	-3467.25	-1277.56	-3289.03	-2076.31	-2767.25	-3102.12	-2012.01	-2815.07	-3097.26	-1515.26	-2233.52	-1865.71	-2017.14	-1501.46
237.2	-3163.54	-5735.5	-5612.62	-3377.78	-2456.93	-3237.67	-2520.87	-3147.77	-3334.52	-3339.92	-3167.94	-3366	-3479.32	-1511.31	-2139.97	-2637.01	-3016.13	-3287.54	-3268.57	-3547.52	-1264.99	-3358.4	-2129.91	-2855.16	-3185.41	-2075.32	-2861.99	-3147.17	-1532.43	-2269.61	-1892.22	-2059.96	-1520.97
237.1	-3228.34	-5789.38	-5708.58	-3441.45	-2498.06	-3276.06	-2588.79	-3225.3	-3402.46	-3377.75	-3218.49	-3421.42	-3540.85	-1547.86	-2191.48	-2678.78	-3070.7	-3342.25	-3328.09	-3597.92	-1323.08	-3434.28	-2181.74	-2899.32	-3265.15	-2129.39	-2903.56	-3200.09	-1575.43	-2305.73	-1919.69	-2095.2	-1549.16
237	-3320.47	-5903.56	-5809.63	-3506.93	-2536.23	-3341	-2601.79	-3286	-3436.38	-3429.6	-3286.47	-3476.93	-3617.52	-1562.48	-2261.85	-2718.1	-3154.28	-3395.72	-3396.39	-3677.78	-1377.59	-3500.19	-2220.88	-2976.22	-3325.06	-2147.43	-2947.76	-3250.42	-1614.15	-2344.19	-1953.15	-2119.81	-1610.16
236.9	-3385.63	-6003.3	-5930.12	-3560.65	-2573.16	-3385.92	-2643.22	-3348.51	-3506.41	-3473.87	-3344.21	-3551.71	-3691.98	-1585.3	-2304.02	-2785.1	-3227.71	-3440.84	-3467.99	-3761.55	-1357.9	-3577.52	-2271.75	-3038.77	-3384.5	-2183.68	-3007.38	-3315.59	-1649.5	-2380.05	-1983.52	-2155.43	-1621.75
236.8	-3464.17	-6053.78	-6033.51	-3610.87	-2622.76	-3414.45	-2706.65	-3418.92	-3581.69	-3538.94	-3379.1	-3631.06	-3792.24	-1627.83	-2377.8	-2832.04	-3288.64	-3512.29	-3527.39	-3878.4	-1379.69	-3640.83	-2327.1	-3095.49	-3445.95	-2229.73	-3070.72	-3389.38	-1687.36	-2426.18	-2025.46	-2179.12	-1640.71
236.7	-3525.62	-6127.83	-6121.31	-3639.67	-2691.84	-3483.06	-2795.99	-3489.56	-3635.26	-3593.2	-3426.92	-3717.98	-3888.41	-1672.43	-2405.87	-2882.61	-3356.26	-3593.92	-3540.82	-3976.88	-1390.07	-3697.67	-2358.55	-3170.08	-3473.99	-2278.72	-3144.36	-3454.6	-1705.07	-2480.83	-2055.45	-2220.62	-1690.09
236.6	-3598.37	-6202.8	-6218.79	-3687.32	-2693.35	-3543.82	-2859.11	-3566.87	-3740.4	-3613.11	-3486.74	-3840.61	-3985.97	-1698.88	-2455.21	-2907.46	-3412.92	-3638.13	-3553.87	-4053.45	-1439.99	-3779.5	-2392.08	-3194.18	-3535.42	-2344.2	-3190.41	-3502.7	-1737.26	-2520.73	-2087.59	-2267.48	-1707.43
236.5	-3690.9	-6280.36	-6318.8	-3765.88	-2683.59	-3631.08	-2923.91	-3642.99	-3852.12	-3706.8	-3546.8	-3935.48	-4046.81	-1741.6	-2512.18	-2962.96	-3477.43	-3694.6	-3599.58	-4136.71	-1439.55	-3866.99	-2442.97	-3218.87	-3605.06	-2397.66	-3235.42	-3553.27	-1751.46	-2575	-2120.99	-2314.55	-1712.04
236.4	-3780.31	-6390.27	-6421.62	-3814.13	-2720.7	-3716.22	-3000.61	-3701.25	-3908.03	-3762.41	-3606.58	-4030.44	-4133.21	-1795.13	-2550.77	-3022.49	-3538.2	-3752.56	-3637.54	-4196.57	-1531.23	-3932.94	-2477.89	-3261.23	-3661.9	-2456.23	-3281.79	-3617.79	-1761.97	-2626.68	-2160.74	-2364.56	-1779.85
236.3	-3864.26	-6474.98	-6529.96	-3867.44	-2761.97	-3772.63	-3018.36	-3773.69	-3950.64	-3827.98	-3694.02	-4095.06	-4203.23	-1842.29	-2554	-3070.33	-3597.78	-3816.36	-3681.72	-4250.89	-1559.91	-4014.09	-2515.45	-3325.28	-3725.43	-2517.56	-3325.14	-3661.84	-1795.08	-2675.83	-2205.36	-2423.15	-1872.92
236.2	-3936.63	-6571.77	-6621.28	-3952.52	-2803.07	-3831.72	-3071.91	-3846.37	-4005.57	-3898.2	-3767.8	-4194.82	-4261.09	-1879.08	-2528.9	-3148.86	-3686.96	-3891.81	-3753.58	-4325.7	-1550.61	-4087.66	-2558.82	-3355.93	-3776.67	-2587.37	-3381.44	-3701.61	-1822.56	-2719.79	-2249.89	-2469.09	-1899.37
236.1	-4002.02	-6625.06	-6741.64	-4013.23	-2905.37	-3860.86	-3179.54	-3903.08	-4105.42	-3954.76	-3851.15	-4316.34	-4359.55	-1898.57	-2564.18	-3207.99	-3749.44	-3974.25	-3839.06	-4443.53	-1512.77	-4149.02	-2607.86	-3430.79	-3842	-2676.83	-3453.2	-3752.67	-1866.65	-2759.51	-2277.97	-2511.46	-1910.98
236	-4062.25	-6729.85	-6864.85	-4098.22	-2926.85	-3897.88	-3235.84	-3970.67	-4181.89	-4026.25	-3914.48	-4380.91	-4420.3	-1919.67	-2647.07	-3279.76	-3802.2	-4075.51	-3929.6	-4460.21	-1519.51	-4212.26	-2648.8	-3497.17	-3908.8	-2737.12	-3512.78	-3818.68	-1903.84	-2800.68	-2315.18	-2553.5	-1945.24
235.9	-4126.48	-6840.98	-6965.16	-4175.35	-2943.39	-3961.33	-3304.1	-4042.47	-4228.35	-4082.59	-3978.24	-4436.19	-4478.61	-1943.54	-2703.32	-3356.81	-3878.53	-4178.83	-3970.15	-4539.34	-1613.59	-4295.91	-2702.82	-3527.48	-3977.25	-2814.09	-3568.58	-3890.79	-1957.23	-2855.86	-2353.39	-2603.77	-2022.17
235.8	-4168.77	-6901.22	-7083.59	-4253.51	-2973.23	-4044.98	-3366.85	-4105.57	-4282.93	-4178.84	-4062.32	-4517.69	-4569.92	-1961.03	-2711.27	-3424.52	-3959.3	-4239.21	-4068.39	-4616.14	-1696.6	-4359.78	-2746.11	-3569.8	-4046.41	-2864.82	-3624.08	-3964.59	-2001.21	-2900.02	-2392.22	-2645.03	-2063.11
235.7	-4265.83	-6989.65	-7194.98	-4334.45	-3009.89	-4099.4	-3402.51	-4172.84	-4380.79	-4258.22	-4145.83	-4553.41	-4639.18	-1980.25	-2717.65	-3516.13	-4056.4	-4318.18	-4159.51	-4685.81	-1717.13	-4442.1	-2808.09	-3634.94	-4104.18	-2875.34	-3696.81	-4046.64	-2051.68	-2957.48	-2434.05	-2694.27	-2109.31
235.6	-4330.46	-7128.43	-7307.26	-4381.98	-3060.68	-4193.46	-3452.18	-4230.58	-4421.33	-4362.51	-4237.42	-4573.82	-4729.12	-2027.28	-2732.82	-3602.76	-4143.74	-4373.79	-4229.79	-4768.23	-1734.38	-4518.11	-2854.6	-3699.38	-4187.52	-2950.5	-3790.87	-4147.93	-2090.98	-3004.85	-2466.83	-2743.72	-2167.27
235.5	-4401.19	-7237.03	-7411.14	-4457.17	-3073.15	-4261.97	-3516.68	-4299	-4460.07	-4442.98	-4337.42	-4619.11	-4808.34	-2068.04	-2822.43	-3668.13	-4224.47	-4474.34	-4327.48	-4860.62	-1737.96	-4587.6	-2897.17	-3758.91	-4251.24	-2992.89	-3846.64	-4214.23	-2122.55	-3055.32	-2509.55	-2793.34	-2219.54
235.4	-4435.49	-7355.04	-7522.37	-4538.54	-3081.66	-4352.15	-3553.69	-4355.13	-4496.98	-4536.75	-4432.04	-4669.16	-4871.66	-2105.69	-2857.81	-3737.42	-4292.55	-4569.91	-4414.05	-4956.99	-1736.71	-4655.41	-2939.53	-3842.28	-4329	-3006.34	-3911.74	-4289.99	-2151.92	-3111.6	-2545.1	-2834.74	-2211.98
235.3	-4511.48	-7451.59	-7649.52	-4623.78	-3186.36	-4432.38	-3573.21	-4436.13	-4561.23	-4617.89	-4517.42	-4702.41	-4934.96	-2169.01	-2878.48	-3808.12	-4356.17	-4656.31	-4496.45	-5027.94	-1723.49	-4733.66	-2988.37	-3946.57	-4396.1	-3017.93	-3976.83	-4377.55	-2185.55	-3156.08	-2573.81	-2868.54	-2257.72
235.2	-4585.12	-7569.4	-7778.69	-4712.22	-3275.44	-4509.49	-3586.97	-4507.5	-4637.36	-4672.6	-4593.22	-4832.62	-5026.47	-2236.2	-2916.74	-3897.41	-4444.32	-4741.58	-4576.68	-5151.06	-1748.98	-4816.59	-3034.97	-4015.1	-4488.9	-3049.85	-4029.7	-4450.33	-2221.13	-3215.94	-2612.76	-2929.27	-2248.15
235.1	-4663.24	-7700.96	-7899.74	-4784.26	-3351.97	-4567.71	-3649.27	-4566.04	-4707.46	-4742.62	-4709.3	-4967.09	-5121.72	-2315.85	-2948.32	-3980.34	-4534.93	-4819.92	-4637.49	-5266	-1796.14	-4883.93	-3085.53	-4123.99	-4564.58	-3099.28	-4115.13	-4534.76	-2265.21	-3272.02	-2642.92	-2977.84	-2284.75
235	-4724.59	-7766.08	-8013.09	-4870.58	-3431.69	-4679.67	-3692.58	-4618.48	-4767.91	-4836.23	-4811.97	-5057.86	-5223.18	-2354.99	-3014.35	-4059.71	-4604.57	-4909.24	-4732.92	-5373.66	-1830.02	-4974.72	-3106.01	-4177.14	-4642.65	-3130.56	-4203.71	-4618.81	-2297.99	-3335.06	-2692.75	-3026.87	-2289.57
234.9	-4804.23	-7847.4	-8135.56	-4928.48	-3500.88	-4774.18	-3783.32	-4694.88	-4852.78	-4936.43	-4901.71	-5153.21	-5330.61	-2392.85	-3014.83	-4152.02	-4673.94	-4981.63	-4822.38	-5496.87	-1876.17	-5055.37	-3165.83	-4226.4	-4738.29	-3212.78	-4259.38	-4686.69	-2317.72	-3409.33	-2739.61	-3095.11	-2318.54
234.8	-4876.38	-7978.09	-8247.07	-5008.05	-3565.6	-4851.66	-3841.5	-4772.36	-4931.76	-5017.29	-4989.36	-5216.04	-5422.78	-2407.39	-3083.33	-4215.13	-4744.09	-5044.55	-4923.24	-5578.17	-1915.03	-5133.39	-3220.49	-4323.53	-4816.43	-3305.52	-4352.1	-4774.71	-2356.22	-3460.08	-2772.92	-3150.13	-2369.04
234.7	-4946.57	-8145.61	-8370.86	-5072.78	-3614.63	-4904.07	-3908.1	-4842.2	-5026.61	-5067.81	-5064.01	-5328.69	-5519.39	-2416.08	-3179.75	-4291.54	-4836.03	-5088.59	-5041.94	-5654.51	-1968.97	-5190.28	-3270.35	-4395.27	-4904.84	-3403.15	-4417.98	-4851.9	-2394.26	-3510.33	-2808.16	-3216.38	-2419.54
234.6	-5051.89	-8304.84	-8504.93	-5171.14	-3687.71	-4980.91	-3952.18	-4914.75	-5113.71	-5108.89	-5136.18	-5401.64	-5602.11	-2423.62	-3257.35	-4371.85	-4914.18	-5180.12	-5171.8	-5780.28	-2051.98	-5270.43	-3305.78	-4457.44	-4988.28	-3440.4	-4496.75	-4952.54	-2431.95	-3563.64	-2843.9	-3270.84	-2464.22
234.5	-5153.2	-8435.37	-8599.27	-5260.51	-3765.05	-5050.38	-4015.55	-5006.18	-5228.5	-5155.34	-5212.95	-5463.3	-5658.98	-2450.27	-3279.79	-4436.6	-4992.12	-5296.36	-5292.75	-5851.07	-2095.72	-5356.74	-3354.36	-4520.46	-5061.95	-3459.9	-4589.46	-5062.25	-2491.34	-3631.78	-2895.55	-3331.66	-2484.45
234.4	-5218.2	-8594.72	-8705.5	-5334.01	-3819.06	-5120.48	-4043.1	-5079.79	-5312.36	-5246.33	-5294.47	-5600.6	-5743.54	-2489.4	-3293.65	-4536.39	-5086.19	-5398.09	-5388.34	-5968.45	-2118.06	-5434.81	-3408	-4585.02	-5127.08	-3516.04	-4666.82	-5157.72	-2519.2	-3676.03	-2927.92	-3379.22	-2510.06
234.3	-5282.4	-8710.4	-8838.52	-5399.12	-3880.05	-5167.95	-4086.52	-5155.67	-5412.72	-5331.26	-5373.25	-5699.87	-5847.99	-2544.18	-3288.49	-4618.05	-5155.58	-5471.93	-5445.28	-6083.66	-2139.59	-5506.41	-3469.69	-4626.17	-5187.66	-3593.29	-4733.03	-5245.95	-2571.38	-3724.93	-2964.86	-3440.65	-2528.16
234.2	-5365.79	-8844.28	-8962.3	-5452.81	-3963.69	-5272.41	-4134.94	-5248.7	-5509.6	-5409.86	-5477.47	-5786.96	-5926.66	-2596.43	-3360.22	-4688.88	-5227.52	-5533.88	-5493.78	-6149.28	-2206.67	-5606.72	-3509.76	-4706.55	-5284.88	-3649.16	-4818.07	-5358.3	-2618.94	-3781.47	-2996.52	-3497.45	-2573.56
234.1	-5446.81	-8994.95	-9093.87	-5547.52	-4031.41	-5382.01	-4180.71	-5339.65	-5607.5	-5515.95	-5574.54	-5854.36	-5965.48	-2633.68	-3448.56	-4778.07	-5342.21	-5634.79	-5636.85	-6203.49	-2215.64	-5720.9	-3564.17	-4760.27	-5396.4	-3701.29	-4891.24	-5437.66	-2660.49	-3849.46	-3050.29	-3567.33	-2637.59
234	-5535.96	-9119.23	-9229.75	-5659.7	-4080.86	-5490.26	-4226.94	-5418.73	-5685.73	-5596.75	-5673.37	-5952.23	-6051.49	-2672.2	-3522.56	-4873.31	-5442.45	-5741.68	-5789.47	-6293.59	-2269.45	-5790.25	-3626.66	-4830.82	-5509.61	-3788.48	-4948.49	-5524.77	-2721.37	-3913.47	-3096.65	-3636.76	-2677.18
233.9	-5632.43	-9267.95	-9363.19	-5733.73	-4128.76	-5601.18	-4281.05	-5505.87	-5738.74	-5711.52	-5782.44	-6028.94	-6163.84	-2699.09	-3535.26	-4958.91	-5532.94	-5837.77	-5913.4	-6427.67	-2310.69	-5874.76	-3677.09	-4904.21	-5609.35	-3893.17	-5041.28	-5618.97	-2758.97	-3983.87	-3142.25	-3697.64	-2715.41
233.8	-5733.3	-9434.46	-9484.21	-5821.78	-4194.14	-5709.67	-4308.95	-5589.73	-5821.87	-5833.93	-5892.46	-6110.93	-6276.09	-2728.36	-3595.95	-5051.86	-5641.93	-5917.35	-6047.34	-6529.56	-2363.55	-5985.01	-3753.04	-4983.07	-5712.71	-3953.32	-5118.63	-5694.72	-2831.93	-4048.82	-3181.53	-3736.84	-2810.43
233.7	-5806.77	-9592.02	-9598.21	-5914.88	-4280.42	-5824.33	-4361.97	-5679.52	-5941.55	-5968.29	-6013.18	-6213.06	-6390.18	-2753.46	-3655.14	-5171.6	-5753.84	-6010.29	-6174.39	-6662.71	-2333.69	-6089	-3822.42	-5071.14	-5824.9	-4011.49	-5187.73	-5780.43	-2881	-4103.94	-3210.09	-3782.84	-2825.02
233.6	-5913.5	-9759.55	-9721.16	-5985.13	-4364.14	-5950.01	-4467.13	-5778.95	-6075.84	-6064.76	-6122.56	-6330.1	-6523.93	-2792.53	-3730.14	-5248.93	-5845.49	-6089.47	-6254.61	-6800.64	-2398.82	-6218.79	-3890.11	-5148.57	-5930.53	-4053.04	-5282.66	-5901.22	-2929.55	-4168.2	-3250.79	-3844.46	-2848.52
233.5	-6015.31	-9930.83	-9851.69	-6034.76	-4451.46	-6062.83	-4498.91	-5876.73	-6195.76	-6153.62	-6232.7	-6421.13	-6659.74	-2863.02	-3782.36	-5324.25	-5946.86	-6177.44	-6301.94	-6902.75	-2484.63	-6313.33	-3952.8	-5265.8	-6044.05	-4067.01	-5380.45	-6035.02	-2989.98	-4226.24	-3289.33	-3900.37	-2900.18
233.4	-6120.02	-10149.8	-9969.54	-6119.79	-4534.76	-6177.48	-4523.72	-5957.65	-6259.45	-6249.74	-6328.56	-6530.38	-6788.18	-2945.21	-3840.38	-5429.36	-6042.63	-6255.63	-6368.28	-7060	-2579.09	-6403.21	-4028.35	-5392.81	-6140.82	-4089.49	-5448.32	-6140.59	-3045.75	-4300.99	-3330.75	-3964.83	-2943.1
233.3	-6263.39	-10298	-10085.8	-6190.31	-4655.02	-6286.42	-4602.55	-6058.24	-6365.15	-6349.82	-6432.63	-6663.4	-6943.74	-2999.55	-3871.87	-5515.14	-6136.23	-6334.34	-6417.43	-7216.07	-2611.32	-6542.14	-4106.47	-5503.02	-6249.16	-4184.33	-5533.5	-6257.01	-3095.42	-4377.79	-3374.08	-4031.1	-2983.16
233.2	-6408.96	-10429.8	-10218.4	-6304.64	-4751.09	-6364.14	-4717.19	-6168.17	-6504.41	-6453.59	-6564.4	-6746.33	-7068.64	-3047.14	-3893.51	-5629.13	-6222.8	-6444.4	-6525.93	-7335.59	-2542.18	-6663.06	-4205.78	-5634.85	-6336.54	-4259.94	-5609.59	-6336.12	-3141.39	-4443.95	-3427.04	-4096.59	-3012.94
233.1	-6547.06	-10579	-10316	-6388.64	-4810.63	-6472.67	-4804.52	-6284.23	-6642.5	-6566.02	-6679.07	-6861.86	-7169.08	-3145.32	-3947.42	-5727.07	-6317.94	-6544.4	-6602.74	-7413.85	-2534.9	-6792.7	-4274.62	-5746.24	-6439.23	-4341.99	-5713.71	-6449.74	-3187.27	-4520.26	-3489.61	-4165.13	-3056.02
233	-6660.08	-10731.7	-10407.9	-6454.36	-4883	-6564.77	-4910.16	-6406.07	-6735.31	-6662.97	-6757.4	-6986.57	-7317.13	-3187.27	-3971.22	-5810.44	-6393.4	-6642.74	-6665.86	-7554	-2604.24	-6884.29	-4346.36	-5842.25	-6532.82	-4413.38	-5786.72	-6544.1	-3214.76	-4588.56	-3548.4	-4213.73	-3080.91
232.9	-6790.66	-10863.4	-10508.9	-6512.22	-4952.82	-6650.36	-5009.1	-6527.77	-6869.08	-6769.59	-6857.14	-7134.47	-7438.72	-3232.87	-3977.45	-5908.51	-6477.97	-6738.32	-6721.64	-7687.17	-2716.7	-6982.53	-4389.67	-5910.22	-6642.75	-4474.04	-5854.01	-6608.69	-3265.73	-4672.52	-3605.38	-4275.77	-3152.16
232.8	-6892.34	-10999.6	-10636.4	-6608.39	-5067.21	-6757.26	-5123.81	-6612.99	-6993.05	-6853.37	-6939.66	-7256.74	-7561.29	-3321.9	-3978.31	-5990.15	-6571.51	-6819.24	-6796.12	-7813.25	-2824.34	-7071.07	-4458.78	-6000.01	-6747.6	-4587.58	-5918.41	-6693.52	-3320.25	-4757.79	-3671.85	-4343.61	-3181.82
232.7	-7030.78	-11180.7	-10781.2	-6689.93	-5143.25	-6869.97	-5244.9	-6723.58	-7138.77	-6987.6	-7029.77	-7392.27	-7689.35	-3391.15	-4075.36	-6076.98	-6664.89	-6908.65	-6910.84	-7936.02	-2926.42	-7180.83	-4515.77	-6049.58	-6836.52	-4694.52	-6021.29	-6801.81	-3371.4	-4831.72	-3732.76	-4425.91	-3245.94
232.6	-7126.51	-11316.4	-10909.8	-6785.63	-5180.24	-6955.14	-5329.26	-6819.8	-7262.69	-7080.42	-7126.73	-7514.6	-7818.2	-3429.79	-4175.41	-6181.98	-6777.96	-7022.67	-7061.06	-8042.55	-2963.83	-7258.89	-4598.47	-6116.09	-6931.13	-4791.86	-6124.56	-6906.94	-3420.51	-4902.53	-3784.9	-4489.48	-3244.9
232.5	-7207.48	-11438.3	-11010.6	-6909.1	-5191.88	-7066	-5417.56	-6907.39	-7332.39	-7207.86	-7221.09	-7611.07	-7932.82	-3482.04	-4236.4	-6277.88	-6875.85	-7130.47	-7180.15	-8148.94	-2987.49	-7329.47	-4662.7	-6175.59	-7044.75	-4842.42	-6244.92	-7036.48	-3473.05	-4976.62	-3829.77	-4544.31	-3275.26
232.4	-7313.05	-11604.2	-11122.6	-7005.51	-5230.68	-7167.86	-5524.74	-7024.49	-7427.37	-7311.55	-7306.14	-7696.04	-8038.41	-3521.98	-4291.89	-6359.15	-6967.33	-7222.52	-7274.67	-8252.34	-3010.43	-7419.3	-4749.98	-6245.84	-7166.82	-4931.72	-6312.44	-7136.25	-3538.11	-5048.21	-3879.93	-4606.23	-3317.93
232.3	-7426.96	-11803.1	-11285.2	-7104.31	-5313.82	-7253.94	-5579.81	-7149.26	-7534.08	-7408.85	-7401.92	-7837.63	-8161.74	-3584.94	-4388.7	-6454.4	-7055.3	-7320.86	-7359.65	-8383.89	-3075.2	-7556.21	-4825.5	-6400.49	-7286.66	-4972.64	-6395.99	-7235.04	-3597.28	-5117.78	-3923.46	-4669.04	-3398.63
232.2	-7547.4	-12030.6	-11420.5	-7219.41	-5421.5	-7368.34	-5679.18	-7251.69	-7652.38	-7506.08	-7504.24	-7964.96	-8247.72	-3656.83	-4505.96	-6558.94	-7181.14	-7431.25	-7443.23	-8487.47	-3142.59	-7652.83	-4911.4	-6533.37	-7385.51	-5018.75	-6487.77	-7342.56	-3663.46	-5191.77	-3985.52	-4736.71	-3412
232.1	-7677.19	-12181.4	-11567.8	-7323.95	-5489.17	-7477.8	-5801.05	-7365.71	-7758.36	-7647.49	-7597.44	-8139.6	-8378.46	-3720.4	-4588.05	-6661.67	-7287.32	-7554.5	-7525.16	-8635.52	-3138.89	-7760.75	-4998.9	-6629.02	-7497.09	-5122.5	-6566.15	-7456.8	-3709.1	-5260.36	-4044.49	-4796.42	-3417.88
232	-7785.87	-12299	-11694	-7433.79	-5529.7	-7609.9	-5912.33	-7480.78	-7855.31	-7766.12	-7701.33	-8288.94	-8534.2	-3795.28	-4634.91	-6757.4	-7394.77	-7678.99	-7635.83	-8774.2	-3149.09	-7876.97	-5073.53	-6692.35	-7592.79	-5204.12	-6657.97	-7565.58	-3772.82	-5340.91	-4113.32	-4866.75	-3435.86
231.9	-7890.43	-12466.4	-11814.6	-7556.43	-5605.26	-7724.86	-6030.22	-7582.25	-7938.29	-7933.19	-7810.98	-8420.8	-8682.78	-3863.53	-4715.31	-6867.77	-7519.99	-7793.3	-7744.22	-8906.21	-3218.21	-7987	-5148.76	-6788.4	-7706.19	-5281.77	-6775.06	-7660.18	-3827.05	-5430.67	-4169.52	-4935.69	-3472.5
231.8	-8023.35	-12611.8	-11957.9	-7658.8	-5680.31	-7847.94	-6181.53	-7673.88	-8037.26	-8074.5	-7913.47	-8547.04	-8855.61	-3931.67	-4828.64	-6996.7	-7615.92	-7892.19	-7826.61	-9024.64	-3256.68	-8090.36	-5211.42	-6876.64	-7814.39	-5397.65	-6888.46	-7758.13	-3874.26	-5499.52	-4208.71	-4992.26	-3528.32
231.7	-8129.08	-12778.1	-12092.4	-7792.15	-5762.11	-7958.98	-6269.39	-7785.53	-8141.6	-8172.46	-8034.38	-8650.7	-8971.28	-3976.9	-4931.62	-7111	-7707.46	-8004.67	-7931.93	-9105.31	-3240.36	-8209.28	-5284.56	-6991.58	-7930.33	-5478.31	-6987.91	-7856.64	-3926.6	-5583.99	-4266.07	-5063.17	-3551.16
231.6	-8256.87	-12951	-12228.8	-7887.9	-5849.11	-8080.77	-6377.69	-7897.98	-8230.8	-8279.18	-8129.08	-8779.44	-9102.27	-4023.61	-5016.69	-7250.69	-7809.87	-8132.49	-8053.81	-9237.01	-3296.29	-8330.38	-5363.79	-7107.62	-8054.74	-5563.58	-7084.12	-7964.24	-3960.06	-5665.06	-4329.91	-5134.41	-3539.67
231.5	-8397.72	-13179	-12363.8	-8009.39	-5957.5	-8220.14	-6450.13	-7994.71	-8332.09	-8407.94	-8241.91	-8916.71	-9231.36	-4071.48	-5061.45	-7362.42	-7913.99	-8281.48	-8201.42	-9378.22	-3343.79	-8436.1	-5428.08	-7239.22	-8149.1	-5620.34	-7169.26	-8067.72	-4015.57	-5752.04	-4384.9	-5206.53	-3564.72
231.4	-8522.93	-13333.4	-12489.8	-8087.26	-6049.8	-8324.5	-6531.74	-8122.43	-8475.99	-8519.38	-8377.37	-9085.76	-9383.56	-4114.26	-5105.39	-7489.07	-8006.77	-8369.89	-8302.67	-9555.37	-3363.2	-8553.76	-5500.97	-7367.77	-8257.11	-5736.16	-7276.07	-8174.72	-4065.18	-5833.44	-4441.84	-5272	-3585.77
231.3	-8651.75	-13527.4	-12628.5	-8183.88	-6163.02	-8443.54	-6608.01	-8257.69	-8596.91	-8644.96	-8514.96	-9222.76	-9520.94	-4190.98	-5178.8	-7612.02	-8110.76	-8483.87	-8416.75	-9707.78	-3409.44	-8698.2	-5580.69	-7484	-8366.74	-5796.78	-7378.4	-8300.28	-4114.43	-5924.61	-4517.12	-5341.35	-3667.41
231.2	-8748.16	-13666.9	-12793.2	-8313.69	-6282.74	-8535.4	-6696.76	-8352.23	-8699.78	-8740.06	-8627.19	-9368.54	-9626.3	-4239.66	-5285.2	-7730.63	-8200.75	-8635.12	-8552.11	-9821.98	-3521.23	-8811.47	-5669.66	-7609.7	-8480.73	-5830.39	-7468.07	-8436.15	-4159.26	-5997.62	-4566.22	-5430.67	-3717.72
231.1	-8821.99	-13816.1	-12959.7	-8432.76	-6353.06	-8617.65	-6839.83	-8456.4	-8780.95	-8810.31	-8755.65	-9496.87	-9742.29	-4310.35	-5357.13	-7818.86	-8288.82	-8769.31	-8661.52	-9992.21	-3566.99	-8915.04	-5724.54	-7725.83	-8563.26	-5944.93	-7557.01	-8558.95	-4204.31	-6061.38	-4617.71	-5502.97	-3750.72
231	-8917.9	-13997.2	-13110.9	-8561.93	-6431.12	-8706.6	-6962.9	-8552.89	-8888.46	-8940.13	-8886.14	-9603.86	-9843.22	-4403.82	-5434.1	-7911.47	-8391.31	-8920.7	-8833.81	-10100.5	-3641.25	-9010.86	-5795.47	-7831.04	-8652.59	-6084.66	-7662.21	-8672.95	-4248	-6134.49	-4676.53	-5570.64	-3796.56
230.9	-9030.28	-14122.8	-13262.3	-8679.41	-6492.68	-8808.58	-7061.29	-8667.09	-8968.58	-9073.9	-9012.48	-9755.34	-9958.13	-4472.17	-5487.84	-8038.78	-8494.69	-9049.28	-8954.95	-10214	-3689.62	-9101.64	-5857.12	-7963.87	-8748.83	-6208.38	-7738	-8730.86	-4295.94	-6219.84	-4729.16	-5637.56	-3824.85
230.8	-9134.13	-14289	-13394.4	-8814.53	-6560.5	-8894.69	-7196.15	-8770.93	-9080.19	-9186.93	-9101.38	-9881.71	-10068.6	-4503.31	-5517.16	-8131.63	-8575.47	-9181.05	-9113.81	-10308.7	-3753.14	-9204.8	-5935.86	-8029.94	-8853.18	-6335.21	-7821.31	-8819.26	-4333.59	-6308.67	-4779.03	-5706.87	-3890.75
230.7	-9256.87	-14388.8	-13528	-8943.54	-6594.22	-9010.99	-7294.25	-8894.44	-9207.43	-9330.89	-9236.3	-9955.08	-10183.2	-4545.11	-5553.1	-8233.9	-8675.72	-9295.82	-9254.74	-10383.9	-3798.89	-9309.57	-6015.79	-8091.14	-8958.75	-6394.89	-7912.3	-8922.73	-4376.22	-6379.96	-4831.64	-5781	-3913.69
230.6	-9345.5	-14596.3	-13655.9	-9061.06	-6667.61	-9142.19	-7389.41	-8977.43	-9297.54	-9460.51	-9358.61	-10045.9	-10291	-4607.11	-5635.2	-8334.8	-8800.88	-9437.49	-9446.03	-10527.5	-3820.62	-9398.56	-6087.77	-8163.01	-9056.79	-6467.03	-8017.21	-9047.29	-4411.42	-6455.95	-4903.65	-5855.3	-3948
230.5	-9412.71	-14753.2	-13789.1	-9158.22	-6793.07	-9292.94	-7480.54	-9055.42	-9375.8	-9576.91	-9467.32	-10151.6	-10420.2	-4676.12	-5730.06	-8408.62	-8894.35	-9595.07	-9631.33	-10642.8	-3874.06	-9479.61	-6130.23	-8291.43	-9179.16	-6531.3	-8108.97	-9159.5	-4444.25	-6528.84	-4943.08	-5915.56	-3984.15
230.4	-9519.95	-14945.8	-13945.4	-9265.18	-6899.89	-9396.01	-7599.49	-9156.6	-9442.79	-9663.51	-9594.82	-10307.7	-10531.8	-4723.61	-5817.26	-8526.43	-9028.07	-9725.09	-9773.41	-10808.7	-3918.81	-9589.79	-6186.4	-8394.96	-9286.86	-6663.03	-8178.73	-9222.47	-4494.53	-6597.56	-4977.07	-5993.7	-4010.56
230.3	-9618.61	-15157.6	-14116.3	-9396.59	-7007.67	-9510.19	-7677.01	-9258.55	-9535.3	-9757.64	-9711.54	-10422.7	-10639.9	-4778.57	-5894.31	-8612.47	-9141.13	-9850.83	-9898.39	-10926.4	-3921.92	-9691.2	-6262.04	-8525.27	-9398.29	-6781.06	-8283.6	-9342.59	-4558.23	-6657.29	-5024.04	-6069.45	-4023.76
230.2	-9716.84	-15344	-14280.3	-9494.63	-7090.75	-9637.85	-7750.55	-9344.76	-9640.2	-9902.23	-9854.29	-10540.8	-10759	-4817.65	-5960.82	-8690.17	-9240.68	-9966.22	-10034	-11054.9	-3969.9	-9789.4	-6350.29	-8635.38	-9507.2	-6878.74	-8396.66	-9456.8	-4617.51	-6727.18	-5058.01	-6137.59	-4048.61
230.1	-9818.78	-15521.1	-14406.9	-9599.08	-7210.82	-9745.32	-7833.51	-9443.07	-9729.36	-9994.26	-9956.71	-10638.7	-10862.8	-4857.23	-5963.28	-8776.76	-9332.08	-10085.7	-10179	-11189.9	-4027.78	-9889.23	-6435.53	-8724.43	-9627.45	-6930.75	-8503.89	-9585.41	-4651.02	-6809.41	-5100.49	-6221.39	-4130.84
230	-9907.09	-15649.2	-14502.6	-9705.11	-7286.63	-9845.21	-7886.76	-9536.02	-9814.18	-10063.3	-10036.6	-10758.8	-10973.7	-4923.75	-5955.33	-8869.25	-9426.32	-10216.4	-10267.4	-11305.4	-4056.78	-9975.53	-6498.48	-8817.65	-9756.65	-7015.07	-8587.94	-9676.39	-4683.91	-6884.15	-5166.41	-6291.54	-4198.05
229.9	-10040.9	-15801.6	-14638.5	-9785.51	-7349.42	-9957.8	-8005.27	-9641.8	-9896.72	-10158.4	-10127.6	-10831.5	-11060.8	-4974	-6030.25	-8942.69	-9504.34	-10336.1	-10373	-11425	-4128.25	-10093.3	-6571.68	-8915.38	-9873.33	-7062.08	-8656.79	-9760.06	-4716.9	-6968.42	-5219.61	-6370.73	-4295.4
229.8	-10166.4	-15942.2	-14793.1	-9845.77	-7485.39	-10030.3	-8084.85	-9750.83	-9982.29	-10285.8	-10221.9	-10941.5	-11167.9	-5014.74	-6138.94	-9054.22	-9609.41	-10444.9	-10500.4	-11549.9	-4241.12	-10219.7	-6665.92	-9046.99	-9973.85	-7161.23	-8738.34	-9826.06	-4761.45	-7040.13	-5266.04	-6443.28	-4350.42
229.7	-10276.2	-16059.9	-14940	-9943.86	-7575.81	-10146.7	-8181.12	-9846.74	-10084.4	-10404.7	-10319.9	-11031	-11288	-5071.51	-6179.71	-9158.11	-9711.47	-10566.4	-10631.3	-11681.5	-4307.12	-10296.8	-6720.47	-9120.93	-10069	-7277.78	-8835.14	-9925.22	-4775.67	-7106.18	-5318.01	-6516.89	-4408.77
229.6	-10369.9	-16189.3	-15024.8	-10031.8	-7609.22	-10236.3	-8256.45	-9943.86	-10153.2	-10513.5	-10428.3	-11153.3	-11391.2	-5089.85	-6261.99	-9242	-9820.94	-10661.2	-10727.3	-11809.7	-4341.89	-10379.6	-6807.52	-9160.62	-10171.7	-7363.19	-8950.62	-10048	-4818.02	-7170.65	-5362.36	-6577.86	-4456.19
229.5	-10468.5	-16296.1	-15151.8	-10120.6	-7699.65	-10330.2	-8260.51	-10028	-10233.5	-10651.9	-10544.3	-11229.7	-11523.2	-5131.47	-6232.95	-9322.99	-9904.06	-10762.5	-10817.6	-11947.8	-4349.03	-10490.8	-6847.66	-9274.45	-10283	-7343.27	-9022.1	-10129	-4867.11	-7239.52	-5410.71	-6643.77	-4492.36
229.4	-10558.7	-16417.4	-15273.2	-10229.1	-7785.39	-10423	-8242.93	-10126.2	-10352.6	-10755	-10649.2	-11293.1	-11660	-5197.35	-6265.21	-9416.62	-9995.92	-10851.4	-10951.5	-12049.2	-4458.55	-10606.8	-6908.48	-9364.71	-10380.7	-7351.06	-9099.28	-10200.8	-4945.67	-7319.15	-5451.47	-6703.7	-4503.22
229.3	-10666.3	-16526.5	-15421.6	-10324.5	-7847.04	-10528.6	-8300.58	-10219.9	-10467.4	-10875	-10738.4	-11381.6	-11766.9	-5259.88	-6297.06	-9497.98	-10097.1	-10928.6	-11055.4	-12181.8	-4477.63	-10700.1	-6976.76	-9450.73	-10480.4	-7404.98	-9161.26	-10302.9	-4984.47	-7387.98	-5500.97	-6767.94	-4582.57
229.2	-10774.7	-16591.2	-15595.1	-10430.9	-7935.56	-10635.5	-8333.06	-10325.7	-10565.4	-10959.5	-10831.7	-11556.2	-11891.2	-5341.61	-6302.62	-9584.22	-10193.8	-11022.9	-11128.1	-12360.9	-4423.86	-10813.7	-7060.7	-9546.14	-10557.9	-7486.39	-9221.69	-10383.3	-5012.91	-7457.55	-5549.47	-6835.93	-4599.03
229.1	-10874.2	-16722.2	-15741.9	-10475	-8040.69	-10712.4	-8371.74	-10421.5	-10673.4	-11045.7	-10920.8	-11679	-11980.3	-5436.13	-6300.1	-9635.98	-10307.8	-11058.8	-11172.9	-12491.2	-4436.67	-10915.3	-7142.45	-9666.12	-10650.4	-7517.81	-9296.13	-10456.7	-5043.82	-7537.49	-5607.14	-6917.68	-4615.92
229	-10976.2	-16865.2	-15889.4	-10542.2	-8072.06	-10819.6	-8457.65	-10519.3	-10793.6	-11162.7	-11003.3	-11776.8	-12086.8	-5494.76	-6354.36	-9716.63	-10420.1	-11133.7	-11257.2	-12651.3	-4504.07	-10976.7	-7207.6	-9752.23	-10742.4	-7590.72	-9368.26	-10519.8	-5094.4	-7609.21	-5664.35	-6979.31	-4667.37
228.9	-11066.6	-16919.9	-16027.1	-10662.5	-8115.37	-10891.5	-8570.48	-10600	-10905.2	-11243.8	-11088.8	-11910.1	-12211.1	-5556.82	-6432.18	-9797.28	-10526.8	-11211.9	-11379	-12811.4	-4538.66	-11066.2	-7264.53	-9778.8	-10822.5	-7655.36	-9433.6	-10574.9	-5134.05	-7696.18	-5724.12	-7060.18	-4736.63
228.8	-11148.7	-17008.8	-16154.2	-10732.1	-8143.72	-11004.6	-8722.57	-10685.8	-10998.2	-11316.3	-11187.9	-12003.3	-12316.3	-5649.39	-6554.8	-9887.49	-10606.4	-11290.7	-11454	-12873	-4627.27	-11131.5	-7310.33	-9838.29	-10881.7	-7740.66	-9499.66	-10648	-5178.31	-7764.35	-5789.88	-7135.54	-4778.08
228.7	-11204	-17151.4	-16274.6	-10844.3	-8199.96	-11100.6	-8872.04	-10733.7	-11035.8	-11404.1	-11290.1	-12039.9	-12398	-5698.79	-6663.44	-9948.97	-10695.9	-11402.8	-11582.1	-12927.8	-4675.55	-11184.1	-7390.36	-9928.9	-10971.3	-7788.39	-9596.47	-10751.8	-5197.95	-7818.16	-5833.24	-7191.05	-4824.15
228.6	-11267.2	-17327.1	-16388.1	-10911	-8294.15	-11135.8	-9007.92	-10809.1	-11103.7	-11481.5	-11356.3	-12124	-12460.3	-5760.15	-6695.43	-10031.7	-10791.2	-11481.3	-11638.1	-13029.9	-4659.66	-11251.9	-7473.06	-10006.4	-11053.8	-7841.03	-9673.56	-10823.9	-5220	-7883.52	-5875.47	-7255.25	-4840.77
228.5	-11382.8	-17474	-16502.1	-11015.4	-8339.91	-11209.4	-9113.17	-10891.6	-11215.9	-11563.6	-11428.2	-12216.7	-12552.8	-5825.88	-6730.16	-10124.5	-10882.8	-11579.7	-11713.5	-13138.8	-4625.31	-11316.1	-7530.36	-10079.5	-11147.1	-7917.52	-9741.72	-10907.2	-5264.42	-7946.11	-5931.19	-7311.5	-4868.58
228.4	-11514.1	-17581.9	-16627.3	-11102.9	-8432.9	-11288.8	-9187.64	-10994.9	-11310.6	-11636.3	-11493.7	-12300.4	-12653.8	-5880.78	-6738.77	-10219.9	-10982	-11662.7	-11744.5	-13181.6	-4600.13	-11409.1	-7591.99	-10165.7	-11251.7	-7932.69	-9814.47	-10971.1	-5318.2	-8021.58	-5980.86	-7369.63	-4858.46
228.3	-11633.8	-17695.3	-16766.8	-11165.3	-8507.83	-11367.9	-9246.21	-11102.7	-11409.7	-11680.5	-11539.4	-12370.8	-12758.5	-5932.32	-6765.89	-10292.3	-11064.7	-11716.1	-11804.1	-13292.2	-4591.22	-11504.8	-7660.24	-10230.8	-11350.6	-7971.64	-9902.03	-11067.8	-5358.04	-8086.99	-6041.71	-7416.07	-4902.03
228.2	-11702.5	-17832.1	-16884.1	-11264.6	-8554.45	-11444.8	-9286.79	-11176.9	-11502	-11789.4	-11640.3	-12458.5	-12859.1	-6020.23	-6932.2	-10398.4	-11163.6	-11798.7	-11884.1	-13392.4	-4600.46	-11609.1	-7734.87	-10266.3	-11451.5	-8006.6	-9984.76	-11181.1	-5377.62	-8130.56	-6090.32	-7472.44	-4940.2
228.1	-11788.9	-17956	-16989.7	-11337	-8598.96	-11551.8	-9303.12	-11263	-11580.2	-11886.1	-11733.4	-12502.2	-12951.3	-6079.89	-7042.28	-10447.8	-11256.9	-11893.8	-11979.8	-13522.6	-4583.33	-11730.3	-7764.48	-10359.3	-11509.8	-8043.74	-10050.5	-11263.2	-5418.18	-8188.18	-6145.54	-7532.06	-4945.58
228	-11856.2	-18064.1	-17145.9	-11401.2	-8691.07	-11638.9	-9400.06	-11327.9	-11648.7	-11963.2	-11824.6	-12634.6	-13079.1	-6125.06	-7116.36	-10532.6	-11340.6	-11965.7	-12043.2	-13682.5	-4580.86	-11815.9	-7812.79	-10464	-11568.2	-8124.77	-10113.5	-11353.7	-5457.5	-8240.57	-6185.89	-7578.95	-4997.12
227.9	-11922.9	-18119.9	-17235.8	-11444.9	-8711.38	-11672.2	-9470.99	-11407.6	-11707.7	-12021.5	-11873	-12779.7	-13203.1	-6156.76	-7156.64	-10608.2	-11413.4	-11985.7	-12046.1	-13813.9	-4579.84	-11896.6	-7853.89	-10534.4	-11646.6	-8153.37	-10171.7	-11397.1	-5512.35	-8299.74	-6222.11	-7640.47	-4994.29
227.8	-11994.7	-18229.7	-17350.4	-11538.8	-8730.19	-11752.3	-9487.99	-11489	-11780.8	-12101.3	-11955.6	-12878.3	-13310.5	-6164.14	-7264.44	-10689.9	-11483	-12034.7	-12093.9	-13940	-4632.48	-11985.6	-7921.07	-10588	-11720.6	-8174.89	-10230.6	-11485.9	-5565.71	-8376.51	-6281.3	-7694.53	-5024.3
227.7	-12039.2	-18326.1	-17496.4	-11626.2	-8778.94	-11850.1	-9511.73	-11548.2	-11829.8	-12191.2	-12049.1	-12947	-13435	-6243.34	-7315.86	-10758.9	-11543.1	-12116.8	-12202.7	-14048.9	-4659.34	-12041.4	-7985.8	-10663.4	-11802.9	-8155.64	-10296.1	-11565.2	-5598.06	-8445.84	-6343.58	-7747.3	-5105.66
227.6	-12103	-18377.8	-17655.1	-11729.2	-8745.73	-11909.5	-9569.21	-11631.2	-11921.1	-12243	-12102.9	-13065.9	-13507.7	-6321.79	-7389.82	-10856.1	-11623.4	-12208.7	-12297.9	-14097.1	-4685.07	-12126	-8039.79	-10682.6	-11841.7	-8155.62	-10370.8	-11636.9	-5634.92	-8505.75	-6382.89	-7808.12	-5176.96
227.5	-12169.9	-18419.9	-17748.6	-11812.6	-8787.15	-12011.8	-9617.07	-11731.8	-11979.7	-12306	-12190.8	-13158.8	-13595	-6421.57	-7496.48	-10944.4	-11713.5	-12271.2	-12351.1	-14120.8	-4711.56	-12223.3	-8068.9	-10821	-11922.2	-8222.74	-10430.4	-11730.9	-5670.41	-8552.69	-6428.58	-7847.62	-5179.69
227.4	-12288.9	-18474.9	-17859.8	-11882.4	-8783.15	-12067	-9662.53	-11799.2	-12055.4	-12423	-12284.2	-13306	-13707.4	-6484.34	-7587.68	-11033.3	-11814.5	-12354	-12419.3	-14238.3	-4761.83	-12307.3	-8119.21	-10902.9	-12017.9	-8267.4	-10498.9	-11814.3	-5727.04	-8582.79	-6453.8	-7888.29	-5195.08
227.3	-12386.7	-18533.1	-18008.7	-11974.3	-8834.82	-12143.7	-9747.81	-11885.9	-12165.9	-12508	-12359.2	-13459.1	-13832.4	-6503.82	-7686.19	-11127.2	-11917.5	-12439.8	-12502.8	-14362.1	-4784.99	-12433.1	-8194.79	-10978.8	-12089.3	-8340.53	-10570.3	-11883.8	-5777.89	-8635.5	-6482.25	-7931.89	-5149.96
227.2	-12467.5	-18647.6	-18140.7	-12063.4	-8878.91	-12229	-9764.15	-11961.1	-12271.1	-12617.6	-12490.4	-13605	-13942.2	-6553.31	-7666.14	-11210.9	-12004.5	-12512.3	-12593.9	-14491.3	-4764.68	-12518.1	-8223.58	-11070.3	-12166.3	-8423.93	-10645.6	-11957.7	-5841.28	-8680.91	-6524.59	-7996.57	-5160.61
227.1	-12543.9	-18747.6	-18287.7	-12175.4	-8925.93	-12293.6	-9821.6	-12016	-12380.7	-12648.8	-12598.3	-13720.7	-14028.3	-6617.81	-7635.64	-11279.3	-12084.3	-12582.2	-12679.9	-14552	-4704.47	-12588.7	-8271.27	-11162.5	-12223.7	-8486.74	-10700.4	-12020.7	-5891.95	-8749.1	-6579.33	-8050.73	-5183.94
227	-12631.3	-18840	-18412.6	-12267.7	-8957.46	-12346	-9874.45	-12078.5	-12483.2	-12682.9	-12666.6	-13820.4	-14128.1	-6656.67	-7716.51	-11370.1	-12179.8	-12696.1	-12784	-14615	-4701.78	-12696.4	-8319.05	-11228.2	-12298.3	-8525.2	-10765.5	-12078.5	-5957.98	-8821.3	-6620.39	-8097.38	-5219.46
226.9	-12697.1	-18859	-18560	-12382.6	-9009.06	-12461.3	-9911.68	-12158.9	-12587.1	-12782.3	-12766.2	-13921.4	-14247.9	-6713.82	-7757.85	-11454.8	-12258.8	-12823.8	-12936.6	-14733.4	-4729.84	-12772.4	-8367.37	-11326.9	-12368.5	-8615.31	-10818	-12128.4	-5983.11	-8872.1	-6667.19	-8140.74	-5262.25
226.8	-12759.9	-18941.2	-18657.2	-12436.7	-9047.1	-12517.6	-9975.58	-12243.9	-12665.4	-12835.9	-12849	-14015.2	-14332.7	-6751.31	-7880.16	-11538.3	-12338.7	-12886.6	-12974.7	-14820.9	-4797.85	-12875	-8408.71	-11350.4	-12431.5	-8672.7	-10892.7	-12213.4	-6019.98	-8924	-6718.28	-8188.71	-5305.01
226.7	-12860.6	-19053.7	-18756.3	-12472.5	-9115.45	-12621.1	-10008.2	-12352.7	-12744.9	-12908.5	-12972.5	-14125.2	-14369	-6773.34	-7943.97	-11577.9	-12390.3	-12945.1	-12979.3	-14914.5	-4786.61	-12970	-8460.57	-11389.9	-12495	-8709.33	-10934.4	-12290.7	-6043.73	-8956.43	-6740.88	-8236.56	-5385.23
226.6	-12925.9	-19165.8	-18865.8	-12557.2	-9212.99	-12635.8	-10054.9	-12395.2	-12790	-12969.2	-13055.6	-14183.6	-14403.4	-6812.54	-7999.44	-11652.1	-12447.3	-13020.3	-13058.8	-14971.8	-4764.77	-13015	-8522	-11469.9	-12569.8	-8723.46	-10964.6	-12315.8	-6077.41	-8991.58	-6786.38	-8271.22	-5368.17
226.5	-12964.5	-19267.1	-18969.7	-12629.7	-9220.83	-12683.8	-10067.8	-12447.5	-12851.4	-13038.4	-13129.4	-14215.9	-14459	-6801.84	-8070.96	-11723.6	-12511.9	-13118.1	-13220.6	-15025.1	-4862.87	-13054.9	-8546.84	-11514.3	-12635.4	-8749.76	-11015.1	-12395.7	-6123.72	-9041.87	-6837.55	-8308.77	-5470.03
226.4	-13033.9	-19333.8	-19068.1	-12728.3	-9240.97	-12729.8	-10187.6	-12503.6	-12924.5	-13102.9	-13188.2	-14286.2	-14539.5	-6821.99	-8166.59	-11782.6	-12573.2	-13238.5	-13387	-15103.4	-4969.2	-13134	-8553.98	-11531.1	-12715.7	-8789.97	-11075.7	-12469.1	-6171.5	-9090.57	-6884.25	-8357.34	-5495.26
226.3	-13114.2	-19427.8	-19167.5	-12795.4	-9314.65	-12793.7	-10216.5	-12547.8	-12988	-13157.1	-13279.7	-14385.2	-14608.8	-6859.33	-8233.51	-11827.8	-12632.7	-13319.9	-13495.6	-15172.1	-4992.14	-13197.8	-8597.32	-11625.7	-12797.8	-8768.4	-11173.4	-12574.1	-6211.49	-9138.78	-6931.48	-8388.09	-5550.61
226.2	-13164.2	-19581.4	-19266.2	-12882	-9298.16	-12823.3	-10232.5	-12589.4	-13033.5	-13229.2	-13351.3	-14495.3	-14669.4	-6874.52	-8293.07	-11898	-12707.6	-13409.5	-13571.3	-15236.6	-5013.43	-13249.7	-8629.48	-11725	-12883.6	-8782.95	-11253.2	-12649.1	-6241.2	-9171.29	-6961.63	-8421.81	-5567.21
226.1	-13228.9	-19618.4	-19355.4	-12966.3	-9410.51	-12882.3	-10235.5	-12693.4	-13125.4	-13316.2	-13419.8	-14555.4	-14753.1	-6923.19	-8316.34	-11989.6	-12810.4	-13479.1	-13600.9	-15332.2	-5060.85	-13354.3	-8682.37	-11800	-12977.4	-8810.5	-11299.6	-12696.4	-6289.01	-9217.88	-6994.5	-8443.86	-5578.44
226	-13325.6	-19636	-19475	-13053.2	-9423.15	-12949	-10228.9	-12783.3	-13203.8	-13415.1	-13462.1	-14638.7	-14855	-6983.6	-8348.49	-12068.5	-12888.6	-13546.9	-13620.3	-15379.3	-5129.31	-13423.6	-8705.35	-11857	-13023.5	-8860.13	-11356.7	-12756.1	-6340.86	-9259.55	-7029.37	-8475.26	-5551.8
225.9	-13369.9	-19677.5	-19602.9	-13120.3	-9497.3	-13041.4	-10218.6	-12848.1	-13266.1	-13509.4	-13564.8	-14709.3	-14961.7	-7030.12	-8430.32	-12125.3	-12962.2	-13604.4	-13720.7	-15452.4	-5154.49	-13511.5	-8716.66	-11921.6	-13086.3	-8892.89	-11408.4	-12799.3	-6365.78	-9306.59	-7056.82	-8511.91	-5494.83
225.8	-13366.1	-19749.8	-19703	-13154.6	-9546.28	-13092.8	-10245.8	-12901.1	-13271.2	-13604.3	-13642.3	-14772.3	-15026.4	-7018.54	-8495.57	-12165.4	-13002.3	-13655.8	-13820	-15529.2	-5167.45	-13569.4	-8769.52	-11966.2	-13121.5	-8933.47	-11476.6	-12830.7	-6385.7	-9347.3	-7096.98	-8548.45	-5512.51
225.7	-13397.5	-19775.4	-19814.3	-13189	-9605.85	-13175.5	-10260.3	-12960.1	-13315.3	-13653	-13721.8	-14867.4	-15082.1	-6994.55	-8548.49	-12213	-13053.8	-13669.1	-13853.8	-15640.5	-5233.59	-13630.1	-8821.4	-12076.4	-13158.3	-8960.97	-11530.3	-12885.6	-6424.05	-9393.27	-7138.68	-8603.84	-5536.71
225.6	-13424.3	-19783.6	-19945.7	-13267.3	-9634.07	-13239.8	-10331	-13025.8	-13383.4	-13712.1	-13789.6	-14945.8	-15146.6	-6984.45	-8621.63	-12242.5	-13111.7	-13734.9	-13937	-15753.2	-5230.68	-13688.6	-8847.2	-12146.7	-13217.3	-8975.18	-11611.7	-12936.3	-6490.49	-9444.45	-7176.13	-8649.71	-5597.59
225.5	-13483.9	-19852.2	-20091	-13347.3	-9707.93	-13293.4	-10448.7	-13089.2	-13397.3	-13781.9	-13862.1	-15034.6	-15206.8	-6976.62	-8651.84	-12285.3	-13179.9	-13778.2	-14019.6	-15802.3	-5267.25	-13732.5	-8868.86	-12216.8	-13270.1	-9012.44	-11659.7	-13003.6	-6547.23	-9492.76	-7210.28	-8677.71	-5621.34
225.4	-13507.5	-19872.5	-20187.2	-13436.7	-9761.35	-13328.2	-10539.7	-13113.5	-13409.6	-13866.2	-13916.6	-15129.8	-15258	-7041.42	-8690.34	-12347.7	-13244	-13849.8	-14111	-15873.8	-5356.83	-13756.7	-8916.93	-12278.6	-13371	-9058.9	-11688	-13030.9	-6589.43	-9552.02	-7240.47	-8721.32	-5655.43
225.3	-13571.2	-19948.3	-20250.3	-13522	-9798.02	-13421.4	-10535.1	-13191.6	-13504.4	-13949.4	-14008.4	-15185.3	-15284.9	-7093.64	-8740.61	-12407	-13312.4	-13928.6	-14217.9	-15858.7	-5399.46	-13850.8	-8950.2	-12325.6	-13451.7	-9048.32	-11705.9	-13057.7	-6631.87	-9608.49	-7290.64	-8758.45	-5693.94
225.2	-13645.7	-19963.7	-20336.5	-13615.8	-9884.8	-13485.8	-10493.1	-13246	-13557.1	-14000.7	-14098.2	-15250.6	-15299	-7165.04	-8744.89	-12422.7	-13338.3	-14029.4	-14360.7	-15875.6	-5416.6	-13924.5	-9007.05	-12368.3	-13533	-9039.62	-11749.7	-13112.7	-6651.52	-9650.21	-7333.4	-8776.91	-5709.01
225.1	-13713.3	-19930.1	-20419.9	-13681.9	-9936.78	-13503.7	-10538.6	-13303.1	-13638.6	-13993.1	-14114.3	-15319.2	-15341.7	-7188.76	-8757.35	-12474.6	-13392.9	-14052.1	-14421.5	-15906.7	-5411.29	-13994.1	-9028.02	-12398.1	-13589.9	-9082.32	-11812.4	-13156.4	-6680.03	-9685.15	-7358.87	-8831.01	-5688.09
225	-13789	-19996.6	-20455.3	-13720.8	-9995.63	-13564.7	-10575.3	-13381.7	-13717.4	-14049.5	-14184.1	-15413.4	-15418.1	-7181.25	-8813.66	-12503	-13440.3	-14084.1	-14453	-16010.1	-5439.72	-14085.6	-9050.5	-12453.4	-13684.8	-9145.16	-11851	-13222.1	-6735.92	-9732.38	-7377.36	-8875.52	-5676.04
224.9	-13840.9	-20076	-20548.4	-13747.7	-10118.5	-13590.4	-10602.4	-13438.4	-13785.9	-14150.1	-14248.5	-15473.4	-15488.5	-7178.78	-8870.38	-12546.5	-13520.7	-14145	-14496.8	-16123.1	-5453.57	-14142.9	-9069.86	-12504.5	-13749	-9198.12	-11894	-13250.5	-6777.45	-9782.84	-7403.71	-8914.19	-5694.48
224.8	-13905.3	-20152.1	-20699.2	-13820	-10210.1	-13597.7	-10653.7	-13462.3	-13832.4	-14189.3	-14301.3	-15517.5	-15524.8	-7176.6	-8859.87	-12632.7	-13569.6	-14216.3	-14578.8	-16177	-5427.59	-14194.8	-9117.25	-12552.6	-13767.9	-9222.8	-11945.7	-13311.9	-6807.68	-9817.46	-7435.76	-8940.23	-5775.93
224.7	-13939.8	-20245.2	-20819.6	-13911	-10317.2	-13674.4	-10648.6	-13525	-13877.8	-14222.3	-14392.7	-15510.4	-15568.5	-7195.34	-8874.84	-12680.5	-13612.5	-14271.7	-14654.7	-16156.1	-5407.44	-14243.1	-9175.06	-12651.3	-13806.7	-9219.04	-11981.5	-13361.3	-6840.29	-9840.32	-7482.25	-8975.42	-5789.88
224.6	-13961.8	-20288.2	-20890.1	-13973.2	-10327.9	-13740	-10710.2	-13571.5	-13926.2	-14289.1	-14493.5	-15541.1	-15613.6	-7210.55	-8926.72	-12694.5	-13656.4	-14312.3	-14699.2	-16224.6	-5458.7	-14256.9	-9187.76	-12682.3	-13835.9	-9214.9	-12014.6	-13417.4	-6880.6	-9869.26	-7538.02	-9009.37	-5816.77
224.5	-13987.4	-20377.7	-20972.6	-14010.4	-10370	-13782.5	-10785	-13605.1	-13961.8	-14318.8	-14532.6	-15578.1	-15692.7	-7191.29	-8996.01	-12734.4	-13713	-14346.2	-14690.5	-16325	-5542.36	-14272.1	-9204.92	-12674.1	-13864.7	-9219.79	-12061.3	-13507.6	-6907.58	-9901.33	-7574.74	-9023.68	-5833.84
224.4	-14042.8	-20424.6	-21079.9	-14029.1	-10401.8	-13872.7	-10800.1	-13649.3	-14032.8	-14426	-14580.5	-15571.5	-15722.7	-7199.28	-9098.26	-12752.7	-13771.2	-14406.6	-14726.2	-16425.9	-5592.2	-14324.6	-9210.44	-12635.1	-13887.2	-9189.39	-12106.9	-13583.8	-6931.86	-9927.06	-7620.13	-9064.21	-5873.6
224.3	-14085.1	-20467.7	-21201.3	-14050.5	-10487.7	-13920	-10791.3	-13704	-14078.8	-14517.6	-14642.3	-15654.4	-15758.2	-7248.33	-9124.32	-12740.3	-13808.3	-14451.8	-14769.7	-16490.9	-5653.5	-14383.2	-9227.04	-12700.2	-13925.6	-9155.76	-12156.1	-13640.1	-6940.7	-9946.28	-7646.73	-9093.11	-5844.76
224.2	-14163.3	-20458.8	-21323.8	-14051.7	-10482.7	-13934.6	-10820.2	-13751.7	-14126.5	-14533.6	-14668.4	-15761	-15817.4	-7307.06	-9130.29	-12780.5	-13869.8	-14488.5	-14804.6	-16542.3	-5646.82	-14416.8	-9257.61	-12736.8	-13982.6	-9187.35	-12228.5	-13707.1	-6985.61	-9973.61	-7682.7	-9125.08	-5838.25
224.1	-14243.6	-20494.4	-21449.4	-14117.9	-10513	-13999.1	-10911.7	-13773.5	-14178.3	-14544.6	-14656.8	-15888	-15909.9	-7305.93	-9125.12	-12800.1	-13900.4	-14622.7	-14995.6	-16627.8	-5662.31	-14425.7	-9275.37	-12841.5	-14007	-9269.52	-12293.5	-13734.6	-6993.99	-10009.5	-7705.12	-9138.91	-5826.53
224	-14238.5	-20533.2	-21529.1	-14169.6	-10525.7	-14094.9	-10951.9	-13774.5	-14203.6	-14584.7	-14705.6	-15929.2	-15987.1	-7369.14	-9093.8	-12856.8	-13972.3	-14705.2	-15128.3	-16662.7	-5676.31	-14464.8	-9269.17	-12926.7	-14066.1	-9311.98	-12383.1	-13761.2	-7034.05	-10061.2	-7743.35	-9188.23	-5846.98
223.9	-14246.5	-20588.6	-21617.9	-14180.4	-10547.9	-14175.3	-10998	-13796.7	-14258.2	-14597.2	-14794.5	-15986.6	-16077.2	-7393.84	-9097.09	-12875.4	-14019.5	-14774.4	-15140.1	-16723.4	-5724.72	-14493.7	-9314.11	-12959.2	-14110.5	-9327.59	-12445.6	-13801.3	-7071.02	-10117.9	-7777.48	-9229.45	-5843.05
223.8	-14273.2	-20625.2	-21658.4	-14223.2	-10598.9	-14222.9	-11033	-13842.8	-14344.6	-14611.7	-14842.6	-16017.2	-16120.6	-7436.63	-9101.64	-12918.7	-14041.5	-14790.2	-15158.5	-16749.5	-5726.81	-14549	-9359.62	-13034.2	-14142.8	-9348.59	-12459.5	-13813.4	-7073.26	-10139.8	-7802.84	-9260.47	-5878.87
223.7	-14312.9	-20579.2	-21746.9	-14256.8	-10634.4	-14291.6	-11015.5	-13898.5	-14360	-14678.2	-14918.7	-16088	-16163.3	-7451.78	-9127.39	-12956.5	-14084.3	-14824.7	-15190.5	-16765.8	-5667.37	-14614.8	-9409.71	-13090.7	-14166.2	-9354.78	-12456.8	-13840	-7064.74	-10143.6	-7814.71	-9280.83	-5909.52
223.6	-14327.3	-20548.1	-21851.4	-14323.7	-10701.4	-14366.3	-11033.3	-13975.9	-14375.4	-14744	-14961.8	-16105.1	-16178.9	-7506.25	-9087.81	-12982.3	-14107.3	-14867.2	-15192.2	-16771.5	-5650.86	-14644.3	-9435.04	-13150.4	-14211.5	-9382.77	-12471.4	-13864	-7103.37	-10178.1	-7835.93	-9334.16	-5914.17
223.5	-14401.4	-20533.5	-21945.5	-14350.8	-10732.6	-14457.8	-11056.5	-14029.1	-14443.5	-14818.6	-15039.3	-16119.6	-16203	-7525.24	-9032.62	-13021.3	-14113.1	-14897.7	-15202.1	-16819.7	-5638.31	-14706.5	-9469.26	-13186	-14248.2	-9354.83	-12498.6	-13891.2	-7130.71	-10202.3	-7848.91	-9364.12	-5905.42
223.4	-14439.5	-20602.4	-22044.4	-14389.2	-10770.2	-14468.3	-11035.1	-14030.3	-14439.6	-14820.7	-15068.5	-16135.3	-16206.7	-7529.42	-9084.54	-13038.2	-14152	-14968.7	-15288.6	-16828.9	-5646.07	-14761.6	-9509.47	-13246.4	-14283.8	-9362.52	-12545.8	-13929.9	-7168.64	-10224	-7872.69	-9412.31	-5899.63
223.3	-14481.2	-20635.4	-22102.7	-14403.1	-10800.9	-14525.5	-11078.9	-14064.5	-14537.6	-14830.4	-15122.9	-16136.1	-16228.9	-7537.25	-9005.78	-13071.7	-14175.2	-15011.7	-15336.4	-16895.2	-5636.81	-14812.9	-9543.73	-13242	-14357.1	-9414.05	-12577.6	-13972.1	-7195.04	-10244.5	-7913.3	-9433.72	-5956.69
223.2	-14556.8	-20577.8	-22114.6	-14461.2	-10822.6	-14568.9	-11149.2	-14101.6	-14631.3	-14848.4	-15125.7	-16166.2	-16267.4	-7584.58	-8969.81	-13116.1	-14207.5	-15056.3	-15329.3	-16919.7	-5719.12	-14843.3	-9544.7	-13270.6	-14383.6	-9415.71	-12602.5	-14047.4	-7252.16	-10266.6	-7946.19	-9455.68	-5961.78
223.1	-14643	-20548.8	-22188.8	-14493.8	-10867.9	-14629.5	-11141.3	-14150.1	-14722.3	-14892.6	-15171.2	-16202.7	-16316.5	-7658.97	-8947.36	-13193.1	-14277.9	-15091.6	-15364.5	-16917.2	-5717.03	-14931.2	-9546.15	-13311.9	-14431.8	-9404.79	-12623.3	-14063.6	-7291.07	-10273.3	-7968.5	-9459.29	-5959.6
223	-14717.8	-20594.5	-22232.6	-14578.1	-10882.2	-14646.5	-11198.6	-14179	-14814.5	-14944.4	-15209.8	-16195.1	-16312.6	-7717.54	-8922.76	-13252.7	-14324.3	-15193.8	-15496.8	-16924.1	-5781.73	-14979	-9572.65	-13304.4	-14450.2	-9488.63	-12603.9	-14062.6	-7292.57	-10289.2	-7977.27	-9472.22	-5981.22
222.9	-14753.4	-20587.4	-22298.6	-14636.5	-10915.1	-14697.4	-11156.9	-14183.7	-14864.7	-14993.9	-15274.9	-16184.2	-16349.8	-7767.84	-8909.78	-13298.3	-14344.9	-15260.1	-15564.8	-16929.9	-5861.37	-14989.8	-9596.87	-13346.9	-14481	-9529.2	-12621.9	-14034.6	-7311.33	-10316.6	-7999.66	-9488.73	-5926.79
222.8	-14837	-20569.9	-22378.3	-14651.4	-10912.2	-14712.6	-11156	-14238.7	-14971.7	-14976.2	-15308	-16157.9	-16407.4	-7789.59	-8925.57	-13320.6	-14364.4	-15306.9	-15580.6	-16989	-5881.65	-15059.4	-9625.57	-13349.1	-14509.4	-9530.05	-12644	-14041.4	-7328.92	-10332.9	-8037.75	-9503.83	-5916.3
222.7	-14878.2	-20582.8	-22437.4	-14645.9	-10941.4	-14709.5	-11163.8	-14276.6	-15024.6	-14952.2	-15354.6	-16180.3	-16462.3	-7804.07	-8906.51	-13383.8	-14420.6	-15318.1	-15560.7	-17011.6	-5850.78	-15088.8	-9662.47	-13343.1	-14549.1	-9561.86	-12725	-14066.3	-7315.17	-10335.3	-8081.19	-9520.86	-5945.2
222.6	-14877.4	-20589.8	-22520.9	-14668.4	-10916.7	-14665.2	-11215.6	-14303	-15054.6	-14914.9	-15317.3	-16186.5	-16498.3	-7792.46	-8851.63	-13426.8	-14467.5	-15339.4	-15540.8	-17071.4	-5872.24	-15084.7	-9675.7	-13346.7	-14560.8	-9594.44	-12745.9	-14096	-7338.66	-10341.3	-8093.96	-9535.32	-5975.37
222.5	-14888.3	-20662	-22582	-14673.2	-10916.6	-14681.9	-11289.6	-14354.4	-15094.2	-14949.5	-15326.9	-16116.9	-16505.1	-7842.62	-8900.17	-13448.5	-14511.8	-15409.5	-15556.3	-17029.1	-5985.56	-15101.1	-9694.51	-13408	-14575.9	-9595.68	-12771.2	-14116.5	-7357.82	-10364.5	-8134.65	-9565.44	-6013.2
222.4	-14942	-20725.4	-22643.9	-14713.7	-10935.1	-14691.4	-11302.6	-14414.3	-15122.4	-15006.2	-15386.2	-16148.5	-16547.1	-7884.51	-8941.4	-13470.5	-14526.9	-15490	-15622.7	-16993.6	-6054.92	-15141.9	-9759.19	-13473.7	-14582.6	-9546.72	-12754.8	-14127.7	-7381.16	-10361	-8169.23	-9546.46	-6051.49
222.3	-14921	-20663.5	-22708.9	-14707.3	-10915.3	-14753.2	-11342.9	-14391.4	-15099.7	-15040.8	-15411.3	-16136.4	-16555.5	-7908.08	-8891.74	-13492.7	-14519.8	-15532.7	-15732.8	-16971.6	-6107.9	-15157.8	-9788.47	-13457.5	-14608.6	-9564.58	-12736.3	-14104	-7376.19	-10355.1	-8209.27	-9544.5	-6053.53
222.2	-14964.7	-20609.9	-22795.2	-14689.8	-10886.8	-14806.4	-11342.6	-14428.6	-15135.7	-15033	-15457.8	-16160.6	-16563.7	-7920.49	-8968.78	-13498.4	-14550.4	-15538.3	-15758.6	-17008.4	-6153.35	-15194.4	-9805.63	-13436.7	-14652.2	-9522.29	-12759.9	-14121.8	-7383.2	-10374.6	-8249.74	-9569.75	-6068.91
222.1	-14985.5	-20610.9	-22813	-14668.2	-10852.6	-14807.9	-11339.6	-14449.1	-15170.4	-15027.3	-15439.4	-16191.5	-16582.6	-7927.28	-9071.35	-13504.6	-14589.9	-15570.7	-15731	-17051.5	-6210.21	-15186.9	-9788.56	-13417.7	-14690.8	-9506.58	-12753.3	-14150.4	-7370.48	-10406.9	-8280.57	-9601.99	-6004.01
222	-14991.9	-20650.9	-22853.8	-14645.2	-10829.3	-14800	-11433.5	-14463.7	-15216.1	-14982.2	-15373	-16233	-16613.8	-7929.67	-9115.61	-13579.4	-14598.8	-15605.9	-15746.9	-17123.1	-6252.04	-15216.4	-9779.27	-13392.8	-14695.2	-9573.94	-12801	-14185.7	-7378.03	-10445.3	-8310.69	-9617.97	-6020.11
221.9	-15074	-20665.1	-22940.2	-14636.3	-10862.6	-14826.1	-11412.3	-14488.2	-15263.4	-14967.1	-15366.6	-16244.5	-16612.7	-7993.33	-9153.61	-13618.7	-14612	-15639.7	-15789.9	-17098.5	-6220.54	-15284.6	-9813	-13451.7	-14717.8	-9651.12	-12816.4	-14181.6	-7354.66	-10446.9	-8335.2	-9636.34	-6077.1
221.8	-15125.8	-20640.9	-23021.9	-14667.9	-10926.8	-14837.7	-11403.7	-14547.6	-15290.3	-14976.4	-15399.6	-16263.5	-16576.3	-8025.04	-9178.19	-13650	-14634.8	-15714.6	-15873	-17035.1	-6203.39	-15339.3	-9842.21	-13527.7	-14755.1	-9718.42	-12835.2	-14147.7	-7357.92	-10452	-8344.56	-9664.24	-6100.98
221.7	-15139.8	-20598.2	-23041.7	-14694.4	-10935	-14848.9	-11448.9	-14577	-15269.8	-14982.4	-15440.5	-16283.2	-16602.4	-8055.8	-9206.83	-13706.1	-14644.8	-15751.8	-15943.6	-17088.1	-6178.15	-15371.9	-9899.49	-13619.2	-14826.6	-9780.3	-12860.8	-14142.4	-7343.11	-10445.9	-8358.99	-9688	-6145.88
221.6	-15145.5	-20520.7	-23094.7	-14726.6	-10935.9	-14872.1	-11573.3	-14563.7	-15280.4	-15003.3	-15476.6	-16243.1	-16599.2	-8093.57	-9272.77	-13752.3	-14659.1	-15814	-16062.8	-17114.6	-6141.85	-15387.3	-9921.43	-13655	-14854.1	-9877.89	-12897.7	-14166.5	-7364.91	-10463.9	-8359.1	-9725.95	-6159.38
221.5	-15149.1	-20568.7	-23166.4	-14769	-10975.6	-14865	-11620.1	-14595.9	-15310.5	-15025	-15527.2	-16207.7	-16578	-8113.33	-9310.02	-13737	-14653.2	-15800.9	-16037	-17144.5	-6176.63	-15423.7	-9948.75	-13620.3	-14864.7	-9894.71	-12910.4	-14190.1	-7379.18	-10497.3	-8377.76	-9743.19	-6191.11
221.4	-15109.8	-20472.8	-23263.8	-14745.9	-11028.9	-14850.8	-11635.9	-14606.8	-15299.5	-15044.5	-15517.7	-16199.3	-16545.8	-8147.45	-9339.74	-13744.4	-14652.2	-15735.3	-15921.8	-17114.9	-6131.61	-15461.1	-10023	-13580.3	-14869.4	-9882.31	-12897.3	-14208.3	-7418.31	-10498.2	-8401.97	-9749.78	-6209.61
221.3	-15140	-20377.8	-23346.7	-14733.2	-11016.9	-14825.2	-11675.9	-14627.5	-15293.1	-15053.6	-15478.6	-16152	-16512.5	-8120.87	-9335.76	-13768.4	-14658.2	-15699	-15859.4	-17114.9	-6205.74	-15499.9	-10065.2	-13578.1	-14896.9	-9877.55	-12923.3	-14237.9	-7415.48	-10506.4	-8439.93	-9750.6	-6239.2
221.2	-15177.8	-20347	-23403.4	-14738.3	-11003.4	-14773.4	-11723.5	-14655.2	-15286.3	-15030.4	-15465.8	-16101.7	-16495.7	-8119.88	-9344.93	-13857.2	-14723.7	-15724.1	-15891	-17078.7	-6201.02	-15539.1	-10070.1	-13571.1	-14912.3	-9933.18	-12956.4	-14282.6	-7438.86	-10523.8	-8465.98	-9773.26	-6291.2
221.1	-15186.1	-20393.3	-23482.1	-14709.3	-11044.3	-14784.2	-11730.4	-14656.5	-15311.1	-15068.7	-15500.9	-16088	-16504.3	-8120.07	-9333.63	-13865.3	-14757.4	-15783.6	-15888.5	-17115.4	-6212	-15568.9	-10104.7	-13562.7	-14942	-9898.29	-12982.5	-14313.8	-7505.52	-10535.2	-8490.16	-9793.89	-6296.02
221	-15238.8	-20391.8	-23537.1	-14677	-11034.5	-14792.9	-11771.4	-14662.1	-15380.2	-15094.4	-15506.6	-16086.7	-16570.4	-8130.57	-9328.51	-13890.1	-14750.6	-15789.2	-15844.9	-17262.3	-6266.54	-15602.6	-10159.5	-13483.8	-14959.4	-9979.43	-13038.8	-14354.9	-7544.32	-10575.2	-8516.72	-9792.35	-6267
220.9	-15277.4	-20383.6	-23555.3	-14640.2	-11039.2	-14822.2	-11771.1	-14624.4	-15422.9	-15136.7	-15580.6	-16027.8	-16609.3	-8118.99	-9409.31	-13899.3	-14766.9	-15802.8	-15796.1	-17287.6	-6247.99	-15625.1	-10196.6	-13502.1	-14968.8	-10006.7	-13038.4	-14336	-7512.8	-10596.2	-8541.89	-9782.69	-6281.54
220.8	-15244.4	-20308	-23628.9	-14664.2	-11054.1	-14806.5	-11783.2	-14632.4	-15420.3	-15181.3	-15619	-16054.4	-16667.5	-8085.48	-9441.16	-13896.4	-14789.9	-15804	-15811	-17333	-6236.05	-15622	-10205.8	-13468.4	-14980.6	-10082.2	-13027.8	-14341.3	-7499.01	-10595	-8555.29	-9765.33	-6307.46
220.7	-15276.6	-20231.3	-23674.4	-14647.2	-10974.5	-14778.4	-11760.2	-14658	-15463.5	-15208.2	-15645.3	-16109.9	-16715.9	-8069.17	-9460.82	-13883.5	-14796.5	-15808.7	-15873.2	-17367.1	-6183.22	-15662.2	-10232.6	-13490.5	-14944.9	-10060.1	-13066.7	-14359.3	-7487.94	-10598.6	-8569.43	-9765.89	-6313.2
220.6	-15317.7	-20211.7	-23749.9	-14631.2	-10992.7	-14773.9	-11721.3	-14665.8	-15470	-15222.3	-15671.9	-16171.3	-16723.2	-8052.93	-9553.53	-13833.1	-14806.7	-15819.7	-15875.1	-17366.6	-6200.08	-15677.7	-10246.6	-13532.3	-14925.8	-10047.6	-13069.1	-14377.5	-7475.39	-10608.6	-8589.88	-9779.22	-6295.93
220.5	-15332.2	-20242.1	-23813.5	-14603.7	-10981.9	-14774.3	-11750.3	-14702.8	-15480.6	-15236.6	-15690.4	-16235.3	-16684.9	-8041.9	-9513.29	-13830.2	-14821.2	-15827.7	-15829.8	-17312.9	-6149.21	-15728.7	-10262.7	-13528.9	-14966	-10131.8	-13107.5	-14429.3	-7438.77	-10639.5	-8654.02	-9801.02	-6371.92
220.4	-15309.2	-20199.6	-23839.3	-14609.4	-11022.5	-14759.1	-11780.7	-14711.9	-15488.1	-15184.4	-15655.9	-16287.2	-16711.7	-8028.53	-9567.57	-13833.2	-14859.2	-15899.2	-15832	-17347.6	-6150.56	-15701.6	-10234.1	-13551.1	-15008.3	-10133.8	-13136	-14468.4	-7423.4	-10673.5	-8689.36	-9824.2	-6412.75
220.3	-15272.6	-20227.4	-23896.5	-14572.3	-11002.4	-14762.8	-11748.3	-14715.9	-15443.5	-15180.8	-15626.7	-16307.5	-16763.8	-8008.33	-9632.15	-13817.4	-14859.1	-15882.3	-15757.8	-17410.5	-6122.61	-15737.5	-10252.4	-13558	-14998.4	-10112.6	-13163.3	-14522.7	-7429.61	-10674.9	-8715.56	-9863.87	-6379.74
220.2	-15288.1	-20160.4	-23878.1	-14544.9	-10960.5	-14761.7	-11714.2	-14775.5	-15467.3	-15185.4	-15583.3	-16387.4	-16765.7	-7991.69	-9591.78	-13829	-14866.2	-15846.4	-15724.5	-17465.3	-6063.59	-15783.7	-10250.9	-13527.3	-15032.1	-10091.9	-13155.2	-14533.6	-7410.37	-10694	-8734.6	-9890.81	-6354.63
220.1	-15255.5	-20182.6	-23872.3	-14567.1	-10928.9	-14784.4	-11639.8	-14802.9	-15457.4	-15228.5	-15602.2	-16438.6	-16801.9	-7981.36	-9611.65	-13859.6	-14850.5	-15854.9	-15742.7	-17497.7	-6048.95	-15781.8	-10257.4	-13584.1	-15063.7	-10082.1	-13125.3	-14529.7	-7433.27	-10705.8	-8722.22	-9915.19	-6377.39
220	-15259.9	-20156.9	-23952.9	-14548.1	-10944.9	-14834.4	-11581.5	-14824.9	-15444.2	-15267.9	-15653.9	-16476.5	-16822.6	-7965.16	-9674.63	-13869.2	-14841.7	-15880.3	-15740.9	-17574.3	-6018.73	-15762.3	-10288.7	-13573.3	-15076.3	-10085.9	-13076.7	-14553.5	-7425.01	-10714.6	-8741.37	-9930.76	-6341.42
219.9	-15322.4	-20149.3	-24015.9	-14577.4	-10992.8	-14929.8	-11552.1	-14848.2	-15472.7	-15321.1	-15665.2	-16592.7	-16875.7	-7961.03	-9687.78	-13890.5	-14875.5	-15890.3	-15783.8	-17658.3	-5983.35	-15797.2	-10296.7	-13674.3	-15082.9	-10126.9	-13093.7	-14607.7	-7422.56	-10706.9	-8726.8	-9946.25	-6368.28
219.8	-15329.2	-20078.6	-24052.5	-14576.7	-11014.7	-14910	-11548.1	-14856.2	-15484.7	-15342.7	-15639.9	-16684.7	-16893.5	-7969.49	-9834.03	-13960.7	-14904.5	-15865	-15791.3	-17782.2	-5926.45	-15827.1	-10278.6	-13696.8	-15098	-10196.6	-13097.6	-14584.6	-7417.57	-10705	-8717.12	-9956.22	-6392.8
219.7	-15330.5	-20050.4	-24097.3	-14533	-11037	-14894.6	-11577.6	-14829.1	-15484.9	-15351.2	-15628.5	-16683.4	-16874	-7976.83	-9855.59	-13966.1	-14914.6	-15865	-15732.9	-17800.4	-5935.14	-15858	-10266	-13644.5	-15089	-10231.8	-13166.7	-14620.2	-7396.47	-10722.6	-8736.54	-9982.52	-6389.86
219.6	-15427.2	-19966.5	-24121.9	-14557.4	-11060.1	-14821.2	-11527.7	-14885.6	-15560.3	-15318.3	-15562.7	-16669.1	-16870.7	-7970.36	-9880.24	-13982.4	-14920.9	-15865.8	-15713.3	-17818.6	-5961.91	-15905.1	-10247.6	-13667.5	-15071.3	-10251.8	-13209.9	-14678.9	-7408.95	-10717.5	-8752.91	-9961.11	-6376.38
219.5	-15424.3	-19924.7	-24103.7	-14619.5	-11076.5	-14838.5	-11471.3	-14905.1	-15568	-15337.2	-15539.7	-16755.9	-16923.5	-8012.16	-9769.45	-13992.1	-14904	-15897.9	-15750.8	-17900.5	-6044.72	-15912	-10268.6	-13669.2	-15063.1	-10260.6	-13190.8	-14661.6	-7414.25	-10723.6	-8779.42	-9957.17	-6391.43
219.4	-15439.4	-19896	-24115.9	-14635.1	-11028.9	-14871.1	-11439.2	-14915.1	-15560.7	-15364.2	-15583.1	-16745.6	-16930.1	-8011.1	-9680.17	-13953.6	-14879.7	-15895.8	-15784.3	-17949.2	-6086.47	-15925.6	-10314.9	-13627.9	-15057.4	-10216.2	-13164	-14635.4	-7419.04	-10710.6	-8790.89	-9947.76	-6420.02
219.3	-15395.2	-19909.1	-24115.3	-14640	-11068.5	-14881.7	-11352.4	-14877.5	-15474.5	-15392.8	-15625.9	-16679.9	-16927.4	-8010.68	-9621.36	-13919.4	-14887.3	-15899.8	-15759.9	-17905.4	-6103.14	-15903.4	-10308.1	-13631.3	-15082.8	-10158.3	-13138	-14659.2	-7415.14	-10702.4	-8778.07	-9938.76	-6433.43
219.2	-15376.6	-19841.9	-24144.9	-14652.4	-11036.4	-14856.1	-11374.3	-14890	-15479.4	-15376.7	-15593.4	-16770.6	-16984.9	-7992.88	-9507.55	-13936.6	-14882.8	-15910.5	-15837	-17955.8	-6096.26	-15902.1	-10309	-13617.8	-15112.5	-10077.8	-13119.5	-14691.4	-7438.86	-10743.9	-8798.75	-9946.04	-6390.15
219.1	-15336.5	-19733.9	-24187.3	-14636.9	-10977	-14822.8	-11355	-14859.5	-15418.2	-15319.6	-15534.1	-16806.6	-17032	-8015.98	-9402.72	-13940.2	-14898.8	-15876.9	-15775.3	-17991.6	-6079.89	-15852.2	-10326.3	-13640.1	-15107.4	-10035.1	-13107	-14692.6	-7403.04	-10757	-8849.71	-9931.88	-6336.28
219	-15297.6	-19765.5	-24245.6	-14620.5	-10985.1	-14825.8	-11256.1	-14885.1	-15400.2	-15305	-15539.2	-16844.2	-17071.2	-7973.45	-9325.42	-13965.5	-14923.1	-15822.1	-15675.9	-17989.9	-6165.75	-15835.3	-10298.7	-13572.2	-15065.7	-9964.23	-13086.3	-14731	-7389.31	-10760.8	-8887.49	-9927.01	-6309.1
218.9	-15301.3	-19853.8	-24305	-14629	-10963.7	-14804.6	-11234.1	-14937.5	-15428.2	-15230.6	-15491.6	-16810.3	-17070.3	-7961.69	-9236.49	-13961.4	-14909.1	-15804.5	-15614.3	-17907.6	-6259.51	-15865.5	-10292.1	-13506.8	-15066.7	-10002.9	-13026.1	-14745	-7353.95	-10777.8	-8922.37	-9916.06	-6372.08
218.8	-15345.3	-19856.6	-24297.2	-14614.4	-10893.1	-14789.1	-11192.7	-14946.7	-15409.4	-15223.3	-15507.5	-16750.1	-17080.9	-7952	-9282.01	-14003.2	-14929.8	-15802.1	-15697.7	-17864.4	-6279.62	-15849.8	-10288.3	-13480.9	-15087.5	-9995.8	-13005.3	-14756.8	-7331.66	-10762.6	-8941.89	-9928.57	-6384.1
218.7	-15363	-19917.4	-24248.1	-14638.9	-10891.1	-14788.1	-11171.7	-14988.8	-15438.5	-15221.8	-15581.5	-16789.4	-17162.4	-7941.24	-9298.01	-14027.2	-14955	-15846	-15810.5	-17898.4	-6302.15	-15862.2	-10272.4	-13518	-15126.6	-10097	-13008.9	-14776.1	-7313.08	-10758.5	-8942.07	-9902.65	-6381.51
218.6	-15369.2	-19937.7	-24237.7	-14651.4	-10912.6	-14870.5	-11127.4	-15031.6	-15461.7	-15257.3	-15607	-16822	-17211.4	-7979.73	-9354.19	-13998.3	-14958.5	-15873.2	-15811.1	-17883.7	-6281.96	-15879.7	-10265.8	-13561.8	-15105.4	-10127.3	-12949.4	-14763.9	-7316.24	-10736.5	-8928.93	-9881.66	-6374.29
218.5	-15376.4	-19889.7	-24285.4	-14659.3	-10883.9	-14984.8	-11146	-15022.5	-15451.6	-15355.3	-15611.9	-16883.6	-17211.1	-7994.96	-9468.43	-13966.9	-14924.1	-15812.7	-15825.7	-17900.8	-6221.43	-15884	-10279.6	-13596.4	-15104.5	-10155.8	-12930.4	-14770.2	-7288.82	-10730.4	-8933.55	-9859.41	-6353.68
218.4	-15377.6	-19870.8	-24306.5	-14708.5	-10884.9	-14937.4	-11086.9	-14999.2	-15394.4	-15344.4	-15613.9	-16941.7	-17224	-8023.4	-9497.95	-14020.4	-14942.3	-15782.3	-15846.2	-17876	-6172.68	-15873.1	-10258.1	-13671	-15076.3	-10118.2	-12975.3	-14795.3	-7271.33	-10705.8	-8982.58	-9875.07	-6336.03
218.3	-15360.2	-19833.9	-24398.8	-14735	-10941.9	-14913.9	-11044.3	-15012.6	-15379.7	-15353.2	-15621.8	-17025	-17260.2	-8057.78	-9451.33	-14015.3	-14957.7	-15786.6	-15946.4	-17857.9	-6205.65	-15905.4	-10237.8	-13720.8	-15053.3	-10041	-12921.1	-14802	-7278.86	-10689.9	-9014.65	-9875.09	-6461.65
218.2	-15358.2	-19826.1	-24473.7	-14698.3	-10952.4	-14881.8	-11133.6	-15050.4	-15392	-15334.7	-15584.9	-17071.2	-17254.5	-8094.73	-9480.46	-14040.2	-14973	-15803.4	-15946.6	-17893.8	-6261.45	-15899.8	-10223.7	-13732.2	-15049.2	-10084.7	-12905	-14798	-7325.87	-10688.2	-9045.36	-9875.49	-6433.97
218.1	-15316.8	-19853.7	-24460.3	-14681.3	-10969.3	-14843.8	-11164.1	-15024.5	-15311.6	-15317.1	-15571.4	-17017.5	-17199.6	-8103.96	-9449.78	-14060.8	-14969.3	-15805.8	-15927.2	-17819.4	-6265.66	-15800.5	-10199.8	-13720.5	-15046.9	-10080.9	-12896.6	-14768.3	-7371.13	-10719	-9056.18	-9892.42	-6437.49
218	-15259.1	-19832.6	-24455.3	-14744.9	-11075.4	-14834.3	-11225.9	-15016.5	-15247.2	-15342.3	-15505.3	-16936.8	-17203.8	-8128.39	-9499.53	-14065.7	-14983.9	-15816.9	-15865.1	-17752.2	-6267	-15786	-10201.7	-13705.4	-15062.9	-10102.8	-12866.6	-14756.7	-7412.35	-10713.5	-9056.45	-9895.54	-6470.33
217.9	-15241.8	-19818.4	-24472	-14771.3	-11038.4	-14838.6	-11224.7	-15020.6	-15170.1	-15358.1	-15479.1	-16859.3	-17229.4	-8144.86	-9569.35	-14099	-14968.5	-15850.2	-15992.8	-17764.6	-6324.7	-15772.8	-10197.5	-13703.1	-15087.3	-10075.2	-12918.3	-14734.8	-7420.65	-10712.6	-9047.07	-9895.05	-6411.36
217.8	-15235.9	-19690.4	-24462.5	-14802.3	-11008.4	-14810.7	-11141.4	-15048.4	-15155.4	-15335.1	-15442.4	-16847.2	-17290.6	-8180.57	-9664.39	-14108.8	-14966.7	-15846.8	-16071.9	-17938	-6343.25	-15766.8	-10176.9	-13672.7	-15070	-10012.2	-12939.6	-14755.7	-7438.14	-10687.1	-9047.09	-9870.41	-6368.75
217.7	-15229.3	-19630.2	-24420.9	-14813.5	-10982.8	-14805.1	-11174.4	-15035	-15092.4	-15372.6	-15486	-16843.8	-17317.7	-8191.99	-9702.3	-14100.4	-14946.6	-15845.8	-16074.3	-17884.3	-6351.64	-15735.5	-10214.2	-13672.9	-15079.7	-10019.3	-12942.3	-14782.5	-7450.52	-10677.6	-9070.08	-9874.48	-6356.78
217.6	-15245.8	-19509.1	-24473.1	-14812	-11002.3	-14791	-11200.1	-15034.4	-15077.2	-15366.9	-15550.7	-16864.6	-17360.8	-8257.16	-9625.62	-14116.5	-14958.7	-15852.2	-16160.4	-17893.4	-6352.04	-15665.4	-10208	-13707.7	-15088.8	-9993.72	-12915.4	-14763.7	-7465.04	-10689.7	-9094.02	-9856.45	-6421.64
217.5	-15248.4	-19472.6	-24555.2	-14803.1	-11077.3	-14770.8	-11270.3	-14982.3	-15071.7	-15360.8	-15570.4	-16919.4	-17362.5	-8329.76	-9639.1	-14168.5	-14973.5	-15906.3	-16273	-17904.6	-6355.23	-15682.2	-10207	-13713.8	-15024.3	-10051.8	-12901.7	-14801.8	-7452.18	-10690.1	-9129.87	-9864.55	-6426.89
217.4	-15264.3	-19310.9	-24613.6	-14797.5	-11142.7	-14773.5	-11303.1	-14955.3	-15044.8	-15387.8	-15596.4	-16884.8	-17320.6	-8366.3	-9615.24	-14100	-14949.9	-15928	-16257.2	-17879	-6407.06	-15669.8	-10183.4	-13741.7	-14952.1	-10137.2	-12941.4	-14832.6	-7417.83	-10689.9	-9133.21	-9846.8	-6458.15
217.3	-15285.2	-19246.5	-24658.7	-14783.5	-11162.1	-14671.6	-11320	-14962.1	-15043.1	-15336.2	-15555.9	-16837.5	-17300.8	-8399.56	-9567.66	-14100.8	-14963.1	-15947.8	-16240.4	-17833.3	-6403.4	-15715.2	-10158.6	-13755.5	-14930.3	-10121.4	-12960.3	-14790.4	-7434.37	-10707.3	-9165.47	-9842.84	-6540.93
217.2	-15237	-19202.5	-24713.9	-14698.5	-11135.6	-14578.7	-11352.6	-14948.5	-15032	-15355.6	-15601.1	-16784.2	-17295.1	-8453.39	-9437.75	-14054.9	-14931.3	-15949.7	-16232.1	-17798.6	-6467	-15665.8	-10181.6	-13650	-14906.1	-10185.8	-12952.4	-14792.3	-7457.63	-10712	-9194.85	-9823.08	-6537.87
217.1	-15272.1	-19142.4	-24769.9	-14683.2	-11118.5	-14660	-11287.6	-14955.9	-15068	-15382.3	-15652.6	-16800.3	-17354.3	-8406.19	-9305.69	-14054	-14924.4	-15901.7	-16246	-17711.9	-6402.22	-15642.7	-10176.8	-13644.5	-14901.7	-10157.6	-12929.4	-14794.1	-7510.45	-10709.7	-9212.33	-9823.97	-6502.6
217	-15228.5	-19165.7	-24797.4	-14735.8	-11077	-14741.9	-11276.2	-14938.7	-15047.6	-15416	-15651.4	-16813.7	-17366.9	-8371.26	-9247.42	-14040.6	-14887.7	-15943.4	-16225.1	-17724.6	-6347.63	-15606.1	-10192.8	-13632.2	-14950.3	-10097.2	-12865.5	-14756.5	-7521.3	-10723.8	-9203.43	-9833.33	-6498.22
216.9	-15160.6	-19184.1	-24764.6	-14774.7	-11029.4	-14776.1	-11322.9	-14863	-14996	-15437.2	-15737.6	-16796.3	-17373.9	-8343.53	-9249.25	-14032.7	-14885.6	-15937.4	-16214.6	-17716.7	-6349.84	-15473.4	-10192.3	-13571.9	-14941.5	-10134.1	-12814.9	-14731.5	-7507.51	-10726.4	-9188.63	-9866.79	-6467.65
216.8	-15160	-19057.9	-24831.5	-14695.6	-11031.1	-14744.7	-11340.3	-14837.1	-14996.8	-15444.3	-15778.4	-16779.4	-17441.9	-8282.46	-9246.34	-13996.7	-14843.7	-15868.5	-16138.3	-17713.3	-6186.22	-15479.1	-10171.2	-13613.7	-14949.4	-10222.3	-12817.7	-14719.9	-7481.31	-10751.3	-9213.66	-9866.59	-6497.04
216.7	-15166.8	-19025.5	-24893.2	-14638.5	-11056.2	-14697.2	-11411.3	-14886.4	-15029.9	-15423.4	-15758.3	-16863.1	-17434.8	-8341.18	-9255.3	-14005.3	-14832.8	-15825.5	-16142.4	-17688	-6207.28	-15514	-10155.9	-13596.5	-14953.3	-10252.7	-12828.6	-14696.5	-7513.07	-10754.3	-9252.94	-9886.16	-6550.7
216.6	-15160.5	-18990.5	-24950.8	-14663	-11128.1	-14704.8	-11489.3	-14907.6	-15043	-15470.2	-15785.3	-16877.7	-17458.2	-8341.43	-9300.48	-13985.9	-14829.4	-15835.8	-16132	-17691.4	-6267.49	-15490.5	-10166	-13640.7	-14955.8	-10324.4	-12795.6	-14687.2	-7566.01	-10763.5	-9278.2	-9892	-6585.62
216.5	-15126.1	-18985.2	-25022	-14666.1	-11147.8	-14754.3	-11529.8	-14882.6	-15002.1	-15480.5	-15849	-16786.5	-17406.1	-8336.4	-9378.7	-13942.8	-14800	-15810.6	-16087.1	-17640.6	-6341.26	-15471.2	-10177	-13679.3	-14935.5	-10425.6	-12796.6	-14648.5	-7582.49	-10742.5	-9275.56	-9894.09	-6624.57
216.4	-15172.7	-18941	-25053.4	-14614.6	-11155.9	-14745.2	-11627.8	-14895.8	-15031.7	-15441.6	-15883.9	-16858.1	-17415.6	-8357.6	-9447.1	-13897.7	-14782.9	-15806.5	-16064	-17687.5	-6432.34	-15532.6	-10201.2	-13673.2	-14900.9	-10506.8	-12773.5	-14652.2	-7587.17	-10731.2	-9247.12	-9879.87	-6725.58
216.3	-15160.8	-18892.2	-24996.6	-14570.2	-11104.9	-14683.2	-11612.8	-14864.3	-15060.4	-15408.9	-15828.5	-16880.8	-17449.3	-8342.7	-9563.02	-13868.6	-14755	-15734.9	-15969.8	-17702.6	-6437.23	-15504.3	-10240.9	-13705.6	-14902.1	-10482.7	-12794.3	-14642.7	-7613.91	-10712.8	-9221.88	-9866.99	-6842
216.2	-15174.4	-18727.2	-25034.4	-14499.9	-11104.6	-14756.9	-11543.3	-14830.9	-15075.4	-15422.7	-15859	-16945.1	-17474.8	-8320.1	-9500.78	-13866.3	-14759.3	-15690.6	-15909.8	-17757.1	-6391.13	-15509.4	-10249.3	-13781.3	-14917.1	-10332.8	-12814.9	-14602.8	-7632.86	-10708.6	-9242.99	-9865.52	-6828.08
216.1	-15162.8	-18672.9	-25058.7	-14493.2	-11165.3	-14823.4	-11529.6	-14823.9	-15138.7	-15448.2	-15907.9	-16915.2	-17461.9	-8329	-9485.01	-13856.1	-14755.7	-15674.8	-15919.6	-17754.5	-6398.56	-15570.3	-10242.9	-13833.3	-14873.6	-10283.3	-12805.7	-14593	-7619.75	-10713.6	-9245.23	-9866.77	-6842.4
216	-15176.4	-18621.1	-25131.2	-14546.4	-11166.7	-14827.9	-11564.2	-14773	-15118.3	-15465.3	-15920	-16873.8	-17412.8	-8273.58	-9520.93	-13841.9	-14738.9	-15762.1	-15921.8	-17758.6	-6449.01	-15566.1	-10238.6	-13812.1	-14844.6	-10215.7	-12753.1	-14616.7	-7639.38	-10716.9	-9247.36	-9923.74	-6881.76
215.9	-15145.6	-18546	-25134.5	-14575.3	-11095.5	-14766.3	-11611.8	-14754	-15134	-15466.5	-15950.9	-16892.5	-17418.2	-8245.21	-9510.57	-13855.2	-14699.4	-15750.1	-15985.9	-17840.8	-6486.31	-15571	-10213.5	-13795.3	-14830.1	-10251.8	-12758.4	-14630.7	-7640.17	-10706.1	-9224.47	-9921.83	-6837.9
215.8	-15118.7	-18628.1	-25136.8	-14573	-11081.8	-14756.8	-11628	-14742.5	-15128.7	-15506.9	-15974.1	-16881	-17414.5	-8291.42	-9435.65	-13845.4	-14711.8	-15796.7	-16085	-17837.7	-6556.91	-15530.2	-10201.6	-13761.5	-14817.5	-10220.7	-12727.5	-14615.6	-7621.77	-10687	-9193.13	-9891.37	-6837.54
215.7	-15112.6	-18471.6	-25123.8	-14552.3	-10978	-14824.1	-11708.3	-14760.7	-15148.8	-15513.8	-16038.6	-16913.1	-17420.8	-8251.7	-9396.3	-13802.3	-14714.9	-15818.2	-16022.2	-17771	-6578.05	-15493.7	-10248.4	-13703.3	-14815.8	-10239.9	-12683.8	-14629.4	-7598.93	-10732.6	-9190.53	-9889.38	-6839.78
215.6	-15089.7	-18449.7	-25102.5	-14565.8	-10899.5	-14907.4	-11653.8	-14760.9	-15161.6	-15493.1	-16099.3	-16882.5	-17408.8	-8257.17	-9325.13	-13783.6	-14724.3	-15817.9	-15966	-17801.8	-6495.61	-15482.5	-10288.9	-13677.9	-14844.2	-10258.4	-12674.8	-14649.4	-7588.62	-10731.8	-9154.26	-9885.34	-6796.95
215.5	-15130.4	-18351.8	-25095.7	-14643.8	-10828	-14917.6	-11573.6	-14800.2	-15208.4	-15398.3	-16059.4	-16974.6	-17425.8	-8287.83	-9235.57	-13752.6	-14709.6	-15801.8	-16082.4	-17821.9	-6543.3	-15585.9	-10331.7	-13593	-14886.9	-10240.5	-12673.7	-14675.2	-7541.38	-10721.6	-9150.59	-9895.85	-6827.31
215.4	-15126.7	-18234.7	-25124.3	-14610.7	-10770.9	-14909.6	-11498.5	-14760.3	-15276.3	-15383.5	-16078.2	-17118.7	-17442.7	-8329.06	-9283.65	-13819.4	-14723.4	-15747.6	-15937.7	-17899.8	-6582.37	-15599.3	-10321.9	-13613.1	-14878.3	-10174.3	-12671.4	-14717.8	-7504.46	-10716.5	-9177.48	-9889.03	-6846.1
215.3	-15109.5	-18125.9	-25225.4	-14515.7	-10698.3	-14892.6	-11508.5	-14768.4	-15241.5	-15381	-16126.2	-17175.1	-17441	-8333.24	-9169.75	-13835.2	-14722	-15743.5	-15859.9	-17945.2	-6599.87	-15550.9	-10283	-13613.3	-14863.1	-10206.3	-12668.3	-14735.3	-7513.04	-10714	-9187.43	-9872.39	-6919.44
215.2	-15068.6	-18077.5	-25268.3	-14493.9	-10728.8	-14841.6	-11578.4	-14738.2	-15287.9	-15356.2	-16106.2	-17232.4	-17394.7	-8330.1	-9058.57	-13854.2	-14759.9	-15693.2	-15846.9	-17944.2	-6594.27	-15507.2	-10335.9	-13683.6	-14837.8	-10252.4	-12659.6	-14764.6	-7532.44	-10695.6	-9154.97	-9879.11	-6915.69
215.1	-15053.6	-18158.6	-25329.1	-14475.2	-10721	-14802.8	-11638.1	-14685.7	-15314.6	-15325.8	-16085.5	-17218.2	-17407.2	-8364.98	-8966.06	-13871.6	-14761.2	-15658.9	-15813.5	-17851.6	-6561.61	-15472.7	-10360.4	-13720.1	-14796.9	-10317.9	-12636.7	-14758.2	-7539.21	-10704.9	-9162.42	-9898.06	-6980.11
215	-15066.5	-18122.4	-25408	-14426.4	-10736.6	-14834.8	-11584.8	-14703.9	-15332.6	-15388.1	-16104.1	-17166.6	-17341.2	-8373.28	-9006.42	-13884.4	-14774.6	-15620.4	-15764.3	-17873.8	-6525.75	-15481	-10370.3	-13707.1	-14807.5	-10307.1	-12660.7	-14744.7	-7530.14	-10704.4	-9154.07	-9896.98	-6938.68
214.9	-15097.8	-18110	-25385.7	-14452.3	-10798.5	-14878.9	-11600.1	-14701.5	-15304.6	-15355.4	-16065.4	-17086.9	-17258.3	-8310.32	-9052.3	-13870.5	-14783.7	-15579.5	-15610.6	-17797.7	-6575.33	-15515.4	-10364.4	-13671.1	-14788.5	-10312.1	-12710.8	-14791.9	-7539.74	-10676	-9147.72	-9882.42	-6914.19
214.8	-15116.1	-18117.9	-25416.8	-14448.1	-10852.7	-14905.7	-11588.8	-14705.8	-15289.4	-15345.4	-16003.8	-17045.4	-17229.9	-8269.4	-9146.48	-13794.5	-14786.9	-15531.5	-15568.3	-17782.8	-6523.48	-15506.4	-10362.1	-13652.5	-14819.8	-10216.9	-12736	-14809.7	-7579.16	-10649.4	-9159.13	-9885.69	-6947.05
214.7	-15108.6	-18089.7	-25471.4	-14393.3	-10837.7	-14884.9	-11584.6	-14692.2	-15292.4	-15355.8	-15976.7	-17102.9	-17198.9	-8224.88	-9172.01	-13819.3	-14786.4	-15520.4	-15581.5	-17814.1	-6547.97	-15488.7	-10381	-13587.6	-14826.3	-10208.3	-12718.7	-14847.5	-7593.34	-10654.5	-9181.02	-9907.51	-6900.89
214.6	-15065.6	-18132.5	-25491	-14345.5	-10841.7	-14978.2	-11627.8	-14687.3	-15256.5	-15383.1	-16049.9	-17125.9	-17244.4	-8160.33	-9229.26	-13811.3	-14759.2	-15480.7	-15608.3	-17771.9	-6571.86	-15462	-10374.7	-13575.7	-14810.2	-10166.2	-12721	-14879.4	-7606.77	-10637.8	-9199.74	-9911.33	-6815.78
214.5	-15015.5	-18169.6	-25497.7	-14369.7	-10893.8	-15026	-11583.4	-14669	-15222.9	-15320.3	-16062.7	-17170.4	-17267	-8086.32	-9266.55	-13845.7	-14787.1	-15454.5	-15618.4	-17803.4	-6587.79	-15470.2	-10345.4	-13600.8	-14840.1	-10062.8	-12724.9	-14833.8	-7568.41	-10620.1	-9218.98	-9905.66	-6841.11
214.4	-14963.1	-18114	-25545.9	-14386	-10923.2	-15000.5	-11628.6	-14621.8	-15232.5	-15295.5	-16062.1	-17084.1	-17174.5	-8078.43	-9334.68	-13831.1	-14814.4	-15529.5	-15713.3	-17733.5	-6551.31	-15466.6	-10325.3	-13621.5	-14840.9	-10092	-12761.1	-14841.4	-7548.42	-10634.3	-9255.78	-9926.94	-6813.05
214.3	-15007	-18083.6	-25700.3	-14346.5	-10995.3	-14956.4	-11622.4	-14637.7	-15255.6	-15240	-16042.8	-17056.8	-17151.1	-8139.86	-9454.26	-13840	-14863.1	-15557.4	-15746.2	-17645.9	-6543.7	-15476.4	-10303.6	-13757.4	-14838.3	-10111	-12783.1	-14891.2	-7577.87	-10627.2	-9241.09	-9909.45	-6869.59
214.2	-15027.1	-18052.8	-25834	-14283	-10971.8	-14926.5	-11573.4	-14660.3	-15286.4	-15200.8	-16008.2	-17032	-17173	-8169.57	-9466.08	-13920.4	-14895.4	-15629.3	-15728.9	-17633.5	-6537.32	-15565	-10320.7	-13775.1	-14798.8	-10028.5	-12786	-14942.7	-7598.39	-10621.2	-9251.14	-9896.3	-6883.47
214.1	-14997.7	-18012.2	-25839.8	-14340.9	-10936.6	-15013.3	-11573.5	-14633.1	-15203.4	-15259.9	-16044.9	-17011.3	-17123.2	-8119.47	-9395.5	-13927.8	-14914.1	-15711.3	-15749.4	-17674.2	-6497.83	-15531.7	-10340.6	-13836.9	-14811.1	-10020.4	-12797.6	-14935.9	-7619.7	-10591.6	-9219.38	-9899.07	-6831.8
214	-14994.3	-17915.4	-25910	-14387.5	-10965.3	-15028.5	-11626.3	-14601.2	-15145.9	-15277.5	-16043.3	-16919.1	-17093	-8073.53	-9305.47	-13950.4	-14904	-15762.8	-15822.1	-17618.4	-6473.62	-15505.3	-10326.5	-13946	-14822.1	-10081.3	-12818	-14894.1	-7571.46	-10621.2	-9218.95	-9894.94	-6877.43
213.9	-14957.5	-17842.4	-25950	-14423.1	-10941.6	-15036.2	-11593.4	-14552	-15146.2	-15319.4	-16067.9	-16965.8	-17092.9	-8037.1	-9305.35	-14020.7	-14950.8	-15767	-15750	-17680	-6509.01	-15515	-10336.7	-13918.3	-14835.1	-10041.3	-12817.8	-14919.4	-7509.91	-10627.1	-9251.24	-9906.79	-6805.72
213.8	-14989	-17842.4	-25871	-14467.4	-10996	-15056.6	-11490.8	-14551.6	-15205.7	-15340.1	-16007.3	-16957.9	-17149.8	-8051.57	-9462.4	-14097.2	-14952.2	-15805.6	-15728.5	-17647.2	-6480.2	-15484.2	-10294.8	-13924	-14876.7	-9987.86	-12827.6	-15023.5	-7508.45	-10641	-9292.57	-9904.64	-6824.06
213.7	-15026.8	-17862.3	-25918.4	-14543.4	-11004.8	-15107.4	-11405	-14594.6	-15215.5	-15424.2	-15988.2	-16842.9	-17160.7	-8053.97	-9354.35	-14105.8	-14927.7	-15915.5	-15787.3	-17524	-6390.15	-15511.4	-10298.1	-13925.3	-14899.8	-9982.72	-12833.2	-15045.4	-7522.76	-10643.8	-9288.51	-9905.16	-6673.15
213.6	-15050.4	-17921.2	-25951	-14588.8	-11118	-15171.3	-11384.1	-14603.5	-15207	-15476.3	-16041.3	-16845.7	-17144.3	-8055.9	-9434.6	-14171.8	-14964	-15974.8	-15833.4	-17617.2	-6382.78	-15481	-10289.3	-13932.8	-14941.4	-9959.48	-12815.9	-15063.3	-7527.69	-10648	-9291.94	-9900.44	-6607.31
213.5	-15023.2	-17911	-25977.8	-14602.9	-11117.1	-15152.7	-11380	-14601.6	-15166	-15519.5	-16062.3	-16966.3	-17180	-8050.87	-9468.64	-14231.6	-14982	-16050	-15841.2	-17655.7	-6481.89	-15438.4	-10269.3	-13884.5	-14940.5	-10038.7	-12820.5	-15081.1	-7527.67	-10649.8	-9285.07	-9892.11	-6652.63
213.4	-14978.3	-17811.4	-25988.3	-14604.9	-11051.5	-15169.5	-11387.2	-14627.9	-15092	-15525.5	-16024.6	-17009.7	-17160.2	-8042.11	-9453.34	-14265.2	-14998.4	-16033.9	-15802	-17629.7	-6485.66	-15390.3	-10279.3	-13884.4	-15005	-10062.5	-12824.8	-15079.6	-7532.36	-10668.3	-9298.97	-9917.33	-6680.51
213.3	-14983.5	-17751.8	-25997.1	-14537.8	-11036.3	-15168.9	-11410.1	-14627.6	-15114.3	-15544.6	-16001.6	-17037.1	-17118.5	-8066.15	-9407.8	-14272.8	-15015.2	-15994.3	-15756.6	-17578.1	-6454.33	-15335.5	-10304.3	-13855.1	-15029.1	-10024.5	-12893.2	-15149.7	-7505.63	-10700.9	-9360.96	-9915.96	-6661.96
213.2	-15040.6	-17571.6	-26152.7	-14568.1	-11110.6	-15182.5	-11443.5	-14639.9	-15132.6	-15504	-16045.1	-16994.9	-17084.7	-8026.03	-9388.28	-14239.9	-15026	-16015.2	-15704.6	-17515.6	-6351.03	-15330.3	-10263.9	-13856	-15051.1	-10038.5	-12889.4	-15174.2	-7497.07	-10727	-9403.58	-9952.65	-6621.88
213.1	-15104.5	-17466.6	-26331.7	-14591.5	-11147.1	-15095.4	-11421.2	-14634.3	-15163.1	-15451.8	-15993.6	-16912	-17071.1	-7980.76	-9453.34	-14241	-15006.1	-16038.3	-15671.9	-17479.2	-6351.54	-15388.8	-10199	-13827.7	-15102.2	-10075.6	-12901	-15207.7	-7535.84	-10728.5	-9413.52	-9986.76	-6656.65
213	-15072.9	-17439.1	-26501.9	-14634.7	-11300.6	-15042.2	-11391.9	-14568.5	-15102.3	-15367.4	-15926.4	-16983.7	-17088.3	-7994.68	-9438.53	-14260.6	-14981.5	-16066.4	-15751.9	-17532.5	-6375.5	-15339.3	-10182.9	-13907.7	-15148.2	-10089.1	-12913	-15163.2	-7509.1	-10718.1	-9455.9	-10010.9	-6696.56
212.9	-15048.8	-17464.1	-26611.4	-14662.7	-11293.6	-14976.8	-11542.3	-14541.7	-15012.6	-15385.8	-15859.8	-16957.6	-17087.3	-7933.95	-9553.48	-14234.2	-14954.4	-16055.5	-15771.8	-17542.1	-6422.82	-15295.8	-10134.3	-13899.9	-15145.5	-10174.2	-12901.8	-15198.4	-7535.23	-10734.5	-9459.44	-9994.06	-6683.91
212.8	-15023.3	-17509	-26722.7	-14653.4	-11418	-14987.8	-11611.2	-14511.2	-14976.9	-15422.2	-15852.8	-16959.8	-17120	-7909.29	-9647.11	-14253.2	-14964.1	-16104.7	-15858.9	-17558.9	-6409.2	-15243.5	-10108.5	-13968.3	-15186.1	-10220.8	-12900.2	-15205	-7563.01	-10729.4	-9485.27	-9981.75	-6663.24
212.7	-15131	-17579.6	-26836.2	-14709.9	-11484.5	-15018.1	-11740.8	-14576.1	-15021.3	-15378.9	-15731.5	-16958.3	-17181.1	-7822.52	-9732.23	-14199.2	-14983.4	-16149.5	-16027.8	-17639.5	-6409.73	-15254.8	-10088.3	-13989.4	-15190.9	-10325.5	-12900.7	-15209.8	-7545.32	-10746	-9483.41	-9950.12	-6592.62
212.6	-15177.4	-17562.6	-26852.7	-14742.8	-11408.7	-15103	-11815.6	-14590.9	-15161.8	-15400	-15779.2	-16867.4	-17251.6	-7802.2	-9729.71	-14202.4	-15045.6	-16158.3	-15957	-17707.2	-6461.96	-15324.4	-10100.8	-13953.7	-15230.1	-10334.1	-12827.1	-15173.8	-7489.99	-10772.9	-9579.21	-9923.67	-6644.13
212.5	-15249.7	-17461.2	-26945.6	-14820.3	-11462.8	-15152.3	-11857.5	-14599.2	-15175.8	-15412.6	-15851.2	-16870.7	-17345.2	-7695.58	-9677.93	-14171	-15019.3	-16245.5	-15992.4	-17699.1	-6436.9	-15424.8	-10114.3	-13898.3	-15284.7	-10326.5	-12762.7	-15170.2	-7491.07	-10795.9	-9614.49	-9922.67	-6671.38
212.4	-15278	-17418.3	-27069.2	-14879	-11503.1	-15181.2	-11839.8	-14552.5	-15156.7	-15407.7	-15857.9	-16841.9	-17343.3	-7635.02	-9741.23	-14189.9	-15026.6	-16248.7	-16085.3	-17682	-6509.61	-15418.1	-10084.3	-13961.7	-15302.7	-10279.4	-12778.5	-15192.2	-7470.78	-10812.8	-9643.88	-9892.72	-6702.42
212.3	-15276.1	-17278.7	-27126.5	-14880.2	-11483.1	-15171.5	-12001.4	-14550.8	-15113.9	-15363.1	-15799.8	-16865	-17405.1	-7605.41	-9782.68	-14195.3	-15016.7	-16295.3	-16182.7	-17671.7	-6534.43	-15372.7	-10036.7	-14040.3	-15321.9	-10205.9	-12773.2	-15194.7	-7443.96	-10847.4	-9688.55	-9909.5	-6747.94
212.2	-15251.5	-17269.1	-27254.2	-14844.2	-11400.3	-15143.8	-11981.8	-14565	-15147.3	-15433.5	-15815.7	-17018.7	-17518.7	-7576.29	-9740.96	-14197.1	-14978.7	-16347.1	-16292.1	-17772.6	-6589.58	-15422.7	-10055.6	-14134.2	-15378.4	-10231	-12749.9	-15222.6	-7386.38	-10856	-9722.76	-9918.89	-6666.24
212.1	-15228.4	-17230.7	-27399.6	-14852.6	-11378.2	-15145.8	-11992.5	-14586.6	-15187.9	-15436.3	-15846.7	-16980.9	-17535.3	-7605.75	-9769.63	-14238.4	-15034.6	-16392.5	-16309.6	-17778.5	-6677.46	-15477.4	-10076.3	-14191.3	-15444.6	-10342	-12748	-15238.5	-7346.31	-10892.1	-9700.73	-9905.1	-6664.32
212	-15245.7	-17171.2	-27514.1	-14890.8	-11322.2	-15120.5	-11952.1	-14573.8	-15143	-15404.4	-15829.6	-16841.7	-17537.5	-7695.68	-9812.09	-14298.8	-15084.6	-16349.3	-16355.7	-17658.7	-6704.67	-15488.6	-10107.2	-14192.2	-15485.6	-10314.8	-12705	-15208.5	-7303.97	-10898	-9721.81	-9888.38	-6746.73
211.9	-15255	-16998.7	-27591.9	-14980.1	-11349.1	-15053.6	-11892.8	-14627.9	-15139.5	-15376.4	-15847.4	-16819.5	-17473.9	-7771.84	-9748.78	-14334.7	-15148.7	-16251.7	-16298.5	-17641.6	-6698.9	-15542.3	-10138.7	-14307.7	-15551.6	-10346.9	-12648.2	-15166.7	-7286.32	-10919.7	-9727.41	-9926.83	-6723.81
211.8	-15275.9	-16939.8	-27708.1	-15012	-11373.7	-14957	-11891.7	-14598.5	-15085.1	-15399.8	-15820	-16835.4	-17480.5	-7826.01	-9787.19	-14381.2	-15133	-16213.3	-16193	-17736.5	-6586.76	-15505.3	-10173	-14327.4	-15577.8	-10350.7	-12688.2	-15212.8	-7337.16	-10945.5	-9750.88	-9946.49	-6726.6
211.7	-15332	-16975.5	-27804.8	-15001.2	-11387.7	-14957.6	-11875.9	-14608	-15086.4	-15462.1	-15855.5	-17028.7	-17529.4	-7849.6	-9845.56	-14378.8	-15140.9	-16148.5	-16120.2	-17895.3	-6661.25	-15458.7	-10254.3	-14323.6	-15568.4	-10398.6	-12698	-15276.4	-7269.85	-10974.5	-9781.22	-9953.28	-6827.45
211.6	-15330.6	-16844.1	-27852.8	-15091	-11401.2	-14937.8	-11805.5	-14664.1	-15132.3	-15523	-15901.4	-17157.7	-17597.3	-7839.47	-9817.62	-14356.3	-15125.5	-16157.2	-16186.1	-17930	-6624.87	-15483.6	-10311.2	-14318	-15624.5	-10377.4	-12691.4	-15224.7	-7254.93	-11011.4	-9826.48	-9984.44	-6832.58
211.5	-15378.6	-16708.6	-27923	-15184	-11464.1	-14981	-11928.5	-14752	-15231.2	-15539.5	-15921.1	-17231.9	-17528.3	-7860.75	-9865.56	-14380.9	-15168.3	-16176.4	-16301.1	-17990.3	-6593.72	-15554.7	-10334.4	-14308.7	-15625.1	-10443.9	-12750.7	-15202.1	-7244.27	-10970.8	-9801.01	-9983.04	-6778.89
211.4	-15407.7	-16616.5	-27944.3	-15195.6	-11516	-15010	-12055	-14838.4	-15334.5	-15537.4	-15929.7	-17264	-17538.1	-7877.68	-10059	-14389.4	-15238	-16134.2	-16372.7	-18012.9	-6716.8	-15549.5	-10318.4	-14239.8	-15694.4	-10482.7	-12807.8	-15277	-7232.68	-10965.6	-9789.86	-10007	-6663.51
211.3	-15382.9	-16509.6	-28005.3	-15245.2	-11531	-14999.3	-11972.7	-14933.2	-15402.5	-15560.4	-15994.6	-17357.7	-17620.1	-7899.12	-10193.3	-14388.7	-15305.2	-16141	-16457	-18192	-6737.48	-15598.9	-10326.1	-14172	-15680.9	-10366.3	-12888.6	-15398.2	-7256.37	-10946.4	-9767.7	-9988.7	-6628.46
211.2	-15440.2	-16492.2	-28061.2	-15280.1	-11617.4	-15042.3	-12007.8	-14953.7	-15449.4	-15600.9	-16080.8	-17357.6	-17659.3	-7940.34	-10246.4	-14377	-15306.3	-16135.6	-16427.3	-18166.4	-6667.68	-15598	-10378.8	-14223.8	-15698.5	-10344.1	-12937.6	-15359.9	-7268.35	-10961	-9789.93	-10024.5	-6675.19
211.1	-15377.9	-16439.7	-28212.8	-15279.6	-11685.9	-15080.7	-12093.2	-14966.1	-15432.6	-15661.9	-16227.1	-17379.3	-17598	-7915.92	-10179.7	-14391.5	-15336.6	-16137.1	-16405.7	-18088.1	-6724.74	-15637.7	-10388.4	-14248.5	-15704.3	-10251	-12896.6	-15287	-7239.66	-10979.4	-9802.79	-10039.6	-6690.75
211	-15341.7	-16434.6	-28333.1	-15312.8	-11769.9	-15121.8	-12117.5	-14975.5	-15437.2	-15761.7	-16246.8	-17458.3	-17599.7	-7856.64	-10175.3	-14363	-15388.8	-16176.8	-16485	-18145.1	-6750.31	-15677.7	-10380.5	-14348.4	-15685.1	-10245.4	-12875.5	-15213.7	-7216.16	-11024.1	-9847.64	-10099.5	-6757.41
210.9	-15354.2	-16402.2	-28320.3	-15389.1	-11730	-15130.7	-12088.7	-14985.9	-15408.5	-15850.7	-16274.7	-17399.2	-17677.9	-7843.36	-10091.9	-14371.9	-15407.9	-16179.3	-16583.5	-18054.1	-6644.85	-15670	-10419.6	-14345.4	-15680.5	-10228.2	-12884.1	-15196.1	-7151.49	-11032.1	-9967.6	-10116.9	-6684.99
210.8	-15410.7	-16349.5	-28385.7	-15479.2	-11709.8	-15062.5	-12083.6	-15026.4	-15423.1	-15856.3	-16286.8	-17304.2	-17715.3	-7855.15	-10094.2	-14373.7	-15431.7	-16197.2	-16576.4	-18090.6	-6458.3	-15666.3	-10453.7	-14303.8	-15660.4	-10180.7	-12855.1	-15174.3	-7133.63	-11039.7	-10045.8	-10123.3	-6574.18
210.7	-15472.6	-16386.2	-28499.6	-15579	-11897.9	-14999.1	-11992.6	-15076.6	-15465.5	-15808	-16328.5	-17269.1	-17735.1	-7854.78	-10005.1	-14351.3	-15440.1	-16248.5	-16652.4	-18065.5	-6416.28	-15706.7	-10420.7	-14295.7	-15726.3	-10165.6	-12835.5	-15151.5	-7121.04	-11014.4	-10098	-10111.5	-6596.45
210.6	-15526.3	-16308.4	-28622.2	-15623.6	-11948.1	-14997.3	-11930.2	-15112.7	-15499.3	-15794.5	-16373.6	-17278.5	-17819	-7854.69	-10013	-14391.9	-15463.7	-16273.8	-16688.9	-18148.7	-6604.02	-15715.8	-10398.1	-14364.1	-15807	-10149.8	-12823.4	-15125.8	-7128.75	-11044.1	-10098.3	-10157.4	-6682.61
210.5	-15566.8	-16340.7	-28693.1	-15680.7	-12036.7	-15031.6	-11863	-15171.4	-15477.6	-15794	-16387	-17355.7	-17891.2	-7864.04	-9975.17	-14393.9	-15489.8	-16292.5	-16741.5	-18335	-6683.83	-15723.6	-10472.2	-14429	-15812.5	-10158.9	-12812.2	-15095.8	-7115.97	-11080.7	-10069.6	-10130.4	-6744.6
210.4	-15580.9	-16256.9	-28718.7	-15709.3	-12031.6	-15127.5	-11869.9	-15270.2	-15420	-15807.3	-16448.6	-17474.4	-17907.5	-7787.55	-10098.4	-14501.4	-15537.8	-16308.4	-16799	-18388.5	-6682.18	-15769.6	-10485.6	-14419.7	-15748.2	-10184.1	-12821.7	-15130.5	-7048.94	-11095.7	-10020.9	-10115.8	-6705.24
210.3	-15545.1	-16144.8	-28733.1	-15676.2	-12094.3	-15190.9	-11898	-15350.3	-15444.8	-15932.9	-16491.4	-17464.2	-17976.7	-7789.62	-10082	-14547	-15567	-16338.7	-16765.7	-18516.7	-6606.96	-15826.5	-10436.4	-14442	-15698.2	-10177.1	-12788.7	-15026.2	-7115.31	-11135.7	-10026.9	-10119.2	-6642.45
210.2	-15583.6	-16057.9	-28792.6	-15669	-12183	-15238.7	-11944.1	-15429.9	-15550.9	-15918.8	-16564.1	-17424	-18050.4	-7812.17	-9953.11	-14572	-15648.3	-16286.8	-16758.1	-18484.6	-6556.32	-15857.2	-10446.9	-14525.8	-15701.6	-10191.2	-12869.1	-14937.7	-7101	-11122.8	-10131.2	-10125.4	-6599.05
210.1	-15664	-15944.8	-28891.2	-15713.1	-12052.7	-15268.1	-11902.1	-15549	-15649.1	-15904.7	-16540.1	-17375.2	-18041	-7846.29	-9868.19	-14531.8	-15699.8	-16294	-16741.4	-18452.4	-6471.88	-15910.7	-10449	-14531.7	-15761.1	-10096	-12879.6	-14876.3	-7081.8	-11080.6	-10170.3	-10147.9	-6687.71
210	-15662.2	-15791.2	-29029	-15764.9	-11989.9	-15265.3	-11869.4	-15590.9	-15643	-15961	-16608.3	-17418.2	-18023.1	-7868.87	-9975.05	-14534.9	-15649.2	-16368.2	-16930.5	-18401.5	-6470.62	-15945.1	-10497.1	-14434.7	-15763.5	-10092.1	-12864	-14839.8	-7114.15	-11060.1	-10208.8	-10213.4	-6739.91
209.9	-15746.6	-15715.1	-29195.8	-15755.6	-12042.8	-15256.9	-11850.5	-15606.3	-15626.1	-15955	-16558.1	-17531.6	-17989.4	-7873.19	-10057	-14585.2	-15629.6	-16447.4	-17162.8	-18472.5	-6441.14	-15918.6	-10500.9	-14487.2	-15780.6	-10025.2	-12907.9	-14853.7	-7189.98	-11035.8	-10261.5	-10232.6	-6700.02
209.8	-15655.7	-15669.6	-29442.5	-15772.6	-11942.1	-15311.4	-11970.9	-15632.9	-15530.9	-15976.8	-16540.6	-17508.9	-17946.7	-7895.39	-10080.2	-14656.6	-15621.4	-16473.4	-17232.4	-18506.9	-6448.07	-15832.2	-10431.4	-14397.7	-15767.4	-10064.8	-12949.1	-14890.3	-7225.29	-10989.9	-10264.3	-10237.2	-6678.35
209.7	-15591.5	-15638.2	-29638.8	-15722.8	-12048.8	-15382.2	-11946.6	-15712.4	-15496.1	-16039.9	-16523.5	-17514.4	-18045.1	-7944.7	-10116.4	-14656.6	-15629.8	-16477.7	-17255	-18523.6	-6485.63	-15803.5	-10487.4	-14390.8	-15746.2	-10153.8	-12855.2	-14892.5	-7261.3	-10994.7	-10285.1	-10232.5	-6677.91
209.6	-15509.9	-15607.7	-29733.9	-15745.6	-12200.3	-15353.2	-11747.4	-15658.6	-15467.9	-16082.5	-16566.3	-17504.2	-18050.7	-7994.03	-10073.4	-14717.9	-15662	-16472.1	-17286	-18543.1	-6548.11	-15828.1	-10505	-14446.6	-15752.3	-10136.6	-12805.5	-14911.2	-7263.78	-10954.5	-10277	-10189.3	-6778.27
209.5	-15507.9	-15502.4	-29834.4	-15814	-12204	-15368.9	-11668.2	-15650.4	-15453.2	-16115.4	-16602	-17510.3	-18118.3	-8092.44	-10084.3	-14711.2	-15647.7	-16497.6	-17254.1	-18551.9	-6432.63	-15775.5	-10517.7	-14429	-15691.5	-10095.5	-12734.4	-14779.7	-7269.62	-10966.3	-10309.1	-10194.2	-6899.8
209.4	-15522.8	-15444.8	-29824	-15853	-12222.5	-15396.7	-11678.6	-15646.5	-15476.2	-16124.6	-16576.4	-17586.9	-18223	-8052.84	-10029.5	-14701.6	-15576.4	-16582.1	-17227.2	-18546.7	-6380.02	-15753.1	-10550.3	-14458.8	-15740.4	-10015.5	-12707	-14744.5	-7282.65	-10952.4	-10369.3	-10238.7	-6841.1
209.3	-15572.4	-15396.4	-29856.8	-15867.7	-12263	-15502.1	-11769	-15667.6	-15607.9	-16205.5	-16532.2	-17644.7	-18304.8	-7947.61	-10105.9	-14681.4	-15550.3	-16722.5	-17088.7	-18624.3	-6315.26	-15722.4	-10486.7	-14477	-15690.6	-10028.5	-12753.4	-14771.9	-7317.16	-10938.1	-10370.9	-10272.2	-6843.24
209.2	-15667.3	-15269.4	-30023.7	-15954.2	-12310.5	-15593.7	-11764.8	-15674	-15668	-16217.3	-16562.6	-17581	-18335.8	-7924.73	-10177	-14626.2	-15548.1	-16920.5	-17197	-18471.5	-6359.93	-15769.9	-10423.3	-14357.6	-15633.9	-9936.92	-12752	-14866.2	-7258.22	-10970.1	-10434.2	-10231.7	-6768.56
209.1	-15690.7	-15045.4	-30119	-16029.3	-12116.8	-15695	-11726.9	-15760.6	-15716.8	-16209	-16553.7	-17599.3	-18426.3	-7880.61	-10134.4	-14609.1	-15567	-16985.5	-17241.2	-18538.2	-6393.89	-15786	-10443	-14357.1	-15615.3	-9932.32	-12690.4	-14886.3	-7180.3	-10966.1	-10400	-10280	-6700.11
209	-15627.9	-14930.5	-30188.9	-15980.6	-12075.3	-15728.7	-11733.1	-15773.3	-15704.2	-16254.7	-16542.5	-17471.5	-18398.2	-7836.24	-10082.3	-14609.9	-15568.5	-16972.1	-17153.8	-18576.7	-6390.5	-15818.6	-10407.8	-14316.9	-15623	-9932.24	-12694.1	-14807.5	-7211.51	-10902.1	-10455	-10280.3	-6743.08
208.9	-15623.8	-14966.3	-30392.6	-15872.1	-12101.9	-15764.3	-11777.4	-15697.2	-15658.4	-16280.6	-16544.8	-17306.1	-18280.6	-7843.16	-10048.4	-14570.5	-15553.7	-16891.1	-16990	-18611	-6391.23	-15751.5	-10388.7	-14323.7	-15577.6	-9909.03	-12705	-14792.3	-7178.84	-10917.7	-10479.7	-10259.9	-6792.69
208.8	-15616.8	-14901.8	-30574.1	-15799.5	-12196.3	-15658.3	-11650.6	-15650.4	-15566.5	-16249.1	-16594	-17148.7	-18243.8	-7937.78	-10106.7	-14587.8	-15503.3	-16877.3	-16937.8	-18555.4	-6349.55	-15636.6	-10428.1	-14436.9	-15524	-9807.49	-12718.4	-14855.4	-7214.29	-11000.8	-10515.9	-10230.1	-6852.88
208.7	-15648.7	-14869.4	-30670.4	-15820.9	-12162.6	-15694.1	-11465.8	-15582.5	-15419.8	-16300.6	-16654	-17023.2	-18228.2	-8009.38	-10244.2	-14565.3	-15416.7	-16875.3	-16945.8	-18488	-6237.18	-15568	-10437.4	-14451.1	-15473.4	-9711.28	-12658.2	-14850.9	-7197.7	-11032.4	-10497.6	-10149.9	-6920.59
208.6	-15608.5	-14772	-30784.1	-15682.1	-12139.4	-15675	-11511.7	-15507.4	-15336.3	-16240.9	-16606	-16961.1	-18133.7	-8013.87	-10275.5	-14551.9	-15315.8	-16816.2	-16849.8	-18467.9	-6206.4	-15499.8	-10379	-14467.9	-15405.6	-9752.55	-12574.8	-14802.6	-7286.34	-11029.3	-10562.6	-10119.6	-6864.52
208.5	-15604.3	-14551.8	-30805.1	-15537.4	-12045.3	-15617.6	-11555	-15410	-15234.5	-16265.3	-16553.8	-16910.5	-18058.7	-8018.83	-10339.7	-14535	-15248.5	-16775.3	-16940.1	-18561.3	-6234.89	-15516.6	-10306.8	-14345	-15372.6	-9853.1	-12534.4	-14776.5	-7247.9	-10967.9	-10531.4	-10053.1	-6829.51
208.4	-15626.5	-14198.8	-30762.4	-15503.5	-11965	-15553.6	-11616.3	-15316.7	-15128.8	-16294.7	-16464.7	-16829.6	-18049.6	-8129.57	-10283.8	-14510.5	-15188	-16718.2	-16940.3	-18681.3	-6064.75	-15427.6	-10261.5	-14271.4	-15354.8	-10006.8	-12509	-14794	-7352.72	-10925.7	-10538.8	-9999.88	-6869.12
208.3	-15505.4	-13900.5	-30868.4	-15412.7	-11909.1	-15408.9	-11722.1	-15199.8	-15040.7	-16240.9	-16420	-16703.9	-17902.8	-8190.46	-10295.6	-14486.7	-15102	-16635.3	-16828.8	-18517.5	-5907.98	-15301	-10260.6	-14143.3	-15332.4	-10147.4	-12471.9	-14872.2	-7360.69	-10879.4	-10470.5	-9926.89	-6908.18
208.2	-15459.5	-13727.6	-31079.9	-15352.8	-11941.5	-15267.1	-11674.9	-15103	-14965.6	-16178.5	-16351.7	-16826.9	-17808.2	-8219.73	-10315.5	-14434.8	-14997.2	-16661.8	-16823.6	-18492.8	-5878.6	-15247.9	-10247.9	-14139.3	-15277.5	-10091.4	-12359.8	-14766.2	-7432.43	-10864.4	-10424.1	-9893.77	-7029.58
208.1	-15413.3	-13479.5	-31233.1	-15185.5	-11929.7	-15299.5	-11622.8	-15028.3	-14996.8	-16195.4	-16340.7	-16863.8	-17780.5	-8150.16	-10309.7	-14378.4	-14889.4	-16526.1	-16762	-18311	-5964.93	-15235.6	-10225.7	-14113.1	-15224.1	-10099.9	-12354	-14780.7	-7526.28	-10891.6	-10422.5	-9917.84	-7048.59
208	-15367	-13239.7	-31236.6	-15165	-11838.8	-15287.3	-11608.1	-14945.4	-14880.3	-16215.7	-16302.2	-16939.4	-17822.9	-8135.71	-10466.5	-14440.2	-14730.8	-16450.6	-16745.2	-18310.9	-5983.11	-15300.6	-10177.9	-14130.8	-15128.3	-10071.2	-12325.4	-14787.6	-7551.48	-10873.5	-10418.6	-9933.84	-6962.28
207.9	-15278.5	-13029.9	-31200.5	-15064.4	-11822.5	-15255.4	-11392.5	-14807.2	-14753.3	-16193.2	-16206.1	-16910	-17737.2	-7985.93	-10418.8	-14377.3	-14637.4	-16387.9	-16702.3	-18208	-5904.66	-15202.5	-10142.1	-14107.8	-15004.8	-9970.5	-12330.4	-14656.4	-7602.65	-10800.2	-10381.1	-9837.05	-6977.39
207.8	-15099.9	-12936.5	-31140	-14900.6	-11779.8	-15146.1	-11362.1	-14678.1	-14707.4	-16183.1	-16131.1	-16788.9	-17699.5	-7879.81	-10414.5	-14366.1	-14529.1	-16298.6	-16707.2	-18200.7	-5859.24	-15089.5	-10079.9	-14084	-14906.2	-10002.1	-12348.7	-14590.9	-7609.02	-10707.4	-10424.2	-9760.41	-6938.28
207.7	-15093.5	-12764.6	-31160.6	-14837.9	-11759.6	-15017.5	-11196.8	-14567.8	-14769.6	-16069.2	-16065.3	-16515	-17529.8	-7795.31	-10461.1	-14266.9	-14402.8	-16115.3	-16581.2	-18013	-5828.87	-14976.4	-10056.9	-14096.2	-14893.5	-10028.9	-12272.8	-14603.1	-7536.69	-10660.1	-10423.7	-9687.56	-6933.08
207.6	-15070.6	-12615	-31149.4	-14804.2	-11745.7	-14874.2	-10925.3	-14422.2	-14699.2	-15949.1	-16012.5	-16390.4	-17369.9	-7770.37	-10477.1	-14267.1	-14284.3	-16035.5	-16576.2	-17973.3	-5749.97	-14940.5	-10027.1	-14068.3	-14817.6	-10010.8	-12205.7	-14578.1	-7422.6	-10561.3	-10345.4	-9628.24	-7001.03
207.5	-14952	-12342.4	-31131.5	-14724.5	-11687.6	-14715	-10835.2	-14278	-14505.4	-15878.5	-15923.8	-16302.5	-17151.1	-7725.62	-10486.1	-14178.3	-14050.8	-16048.3	-16465.5	-18024.2	-5811.31	-14921.8	-9979.96	-14053.4	-14707.7	-9935.08	-12179.6	-14550.6	-7412.62	-10477.7	-10266	-9611.13	-6932.4
207.4	-14890.3	-12127.8	-31116.9	-14655.7	-11712.8	-14453.5	-10722.1	-14090.7	-14318.7	-15684.2	-15849.5	-16218.6	-17074.8	-7750.53	-10216.8	-14122.2	-13881.6	-15953.7	-16378.3	-17901.9	-5919.57	-14892.1	-9963.58	-13999.5	-14528.3	-9856.27	-12176.6	-14483.6	-7308.26	-10424	-10216.9	-9570.29	-6940.68
207.3	-14773.3	-11912.2	-31016	-14577.4	-11698.6	-14327	-10433.9	-13977.7	-14159.5	-15594.4	-15769.7	-16216.3	-17014.8	-7821.06	-9834.54	-14033.7	-13820.4	-15730.2	-16242.5	-17732.7	-5925.97	-14727.6	-9943.63	-14029	-14393.5	-9686.41	-12141.4	-14372.5	-7305.43	-10379.4	-10106.4	-9504.72	-6989.68
207.2	-14613.3	-11701	-30846.6	-14482.7	-11578.4	-14216.5	-10250.7	-13829.4	-13988.8	-15566.4	-15570.9	-16154.3	-16962	-7818.25	-9899.7	-13875.3	-13618	-15452	-16000.1	-17619.8	-5991.5	-14563.7	-9893.78	-13940.6	-14268.4	-9586.52	-12039.5	-14313.9	-7122.26	-10349.8	-10115.3	-9434.27	-6974.29
207.1	-14548	-11277.1	-30742.4	-14414.5	-11530.2	-14254	-10162.1	-13739.6	-13946	-15560.1	-15583.9	-16049.9	-16908.4	-7825.52	-9768.08	-13697.8	-13445	-15352.9	-15861.3	-17483.2	-5965.16	-14575.5	-9911.68	-13941.2	-14217.3	-9572.67	-11991.7	-14107.2	-6937.32	-10277.7	-10008.2	-9349.14	-6968.15
207	-14541.2	-10829.4	-30574.7	-14312.7	-11305.1	-14143.3	-10172.3	-13646.8	-13890	-15485.3	-15521.5	-15939.8	-16803.5	-7762.48	-9601.4	-13597.3	-13319.7	-15195.6	-15660.2	-17368.4	-5952.59	-14526.7	-9852.5	-13689.5	-14062.5	-9594.4	-11991.2	-13950.7	-6857.56	-10242.7	-9849.24	-9346.9	-6980.76
206.9	-14502.3	-10605.1	-30636.8	-14131.7	-11266.1	-14153.8	-10238.6	-13612.8	-13846.6	-15402.5	-15524.2	-15800.7	-16586.3	-7667.41	-9549.41	-13393.8	-13179.8	-15102.1	-15433.1	-17114.7	-5777.61	-14445.8	-9818.01	-13560.8	-13899	-9726.52	-11974.6	-13808.7	-6844.39	-10181.7	-9782.11	-9265.85	-6939.91
206.8	-14402.1	-10388.6	-30575.4	-14047.1	-11247	-14003.7	-10257.9	-13472.4	-13600.8	-15236	-15413.6	-15728.1	-16381.4	-7519.15	-9513.13	-13313.8	-13104.5	-14965.6	-15434	-17046.8	-5617.55	-14339.3	-9701.85	-13429.2	-13687.7	-9551.14	-11956.2	-13847	-6758.9	-10048	-9580.21	-9147.59	-6953.78
206.7	-14328.4	-10258.3	-30578.4	-13871.3	-11116.2	-13894.2	-10103.7	-13393.4	-13480.6	-15122.1	-15292.7	-15770.7	-16172.4	-7463.24	-9426.32	-13129.2	-12958.8	-14725.8	-15269	-16992.9	-5576.51	-14226.4	-9642.55	-13238.1	-13516.1	-9446.45	-12014.4	-13847.8	-6670.34	-9989.12	-9489.54	-9037.45	-7018.72
206.6	-14207.7	-10039.3	-30544.4	-13672	-11041.6	-13664.2	-10113.9	-13272.3	-13262.1	-14878.7	-15088.3	-15525.7	-16022.1	-7460.98	-9293.6	-12865.7	-12768.9	-14606.4	-15195.2	-16936.9	-5549.92	-14119.1	-9557.16	-13110.5	-13398.5	-9514.76	-11915.9	-13660.4	-6566.58	-9877.99	-9376.18	-8907.46	-7100.85
206.5	-14002.2	-9904.75	-30409.2	-13481	-11009.8	-13483.6	-10232	-13054.1	-13100.7	-14811.2	-14951.8	-15323.3	-15776.4	-7319.62	-9182.81	-12696.9	-12629.5	-14503.3	-15128.5	-16837.7	-5554.72	-13915.9	-9447.32	-12996.2	-13220.6	-9550.8	-11774.7	-13548.6	-6655.56	-9725.65	-9239.63	-8776.94	-7095.87
206.4	-13861.9	-9759.86	-30348	-13324.9	-11059.4	-13283.5	-10228.9	-12880.7	-12933.9	-14731.6	-14842.3	-14999	-15580.5	-7217.02	-9123.73	-12502.3	-12507.6	-14395.6	-15028.7	-16374.1	-5654.66	-13741.8	-9289.87	-12936.5	-13100	-9373.53	-11634.2	-13316.6	-6569.15	-9577.28	-9105.36	-8583.48	-6968.64
206.3	-13653.6	-9296.46	-30219.4	-13231.5	-10953.1	-13119.8	-10165.7	-12790.2	-12632.3	-14625.2	-14646.3	-14828.6	-15358.2	-7189.05	-8820.86	-12331.5	-12273.4	-14248.2	-14869.1	-16023.8	-5688.24	-13545.8	-9249.21	-12808.8	-12962.3	-9253.08	-11584.1	-13213.8	-6519.61	-9454.63	-8984.67	-8485.31	-6805.53
206.2	-13433.8	-8859.75	-29978.6	-13177.5	-10790.8	-12914.5	-10104.3	-12661	-12406.2	-14453.3	-14467.8	-14668.5	-15234.1	-7046.88	-8878.34	-12241.8	-12137.2	-14019	-14768.4	-15840.8	-5600.72	-13278.4	-9079.75	-12663	-12796.7	-9291.6	-11416.4	-13109.8	-6533.27	-9347.13	-8973.04	-8425.85	-6740.1
206.1	-13176.8	-8614.21	-29845.2	-12999.5	-10614.8	-12886	-10042.8	-12485.7	-12172.1	-14321.5	-14228.9	-14524.2	-15061.7	-6851.36	-8637.71	-12045.5	-12035.9	-13815.8	-14312.1	-15628.2	-5560.28	-13207.5	-8953.5	-12578.1	-12580.2	-9218.29	-11259.2	-12945.8	-6510.37	-9176.13	-8998.52	-8373.35	-6679.74
206	-13012.6	-8325.64	-29847.3	-12812	-10606.8	-12712.3	-9946.81	-12398.9	-12169.2	-14148	-13975.2	-14411.9	-14845.9	-6739.31	-8100.29	-11833.7	-11821.5	-13739.9	-14139.7	-15352.1	-5537.6	-13200.9	-8931.19	-12513.5	-12451	-9125.52	-11174.4	-12740.6	-6458.42	-8965.75	-9104.18	-8271.8	-6626.88
205.9	-12986.8	-8026.5	-29906.9	-12639.6	-10485	-12472.4	-9724.11	-12315.9	-12035.8	-13944.1	-13715.2	-14244.8	-14792.7	-6549.32	-7751.56	-11578.2	-11653	-13676.4	-14104.2	-14992.2	-5356.04	-13045	-8896.39	-12427.5	-12330	-8905.62	-11011.6	-12593.1	-6377.91	-8855.32	-9076.43	-8144.99	-6594.03
205.8	-12814	-7912.68	-30024.9	-12561.2	-10398.4	-12358.5	-9466.76	-12160.8	-11959.8	-13813.8	-13542.2	-14282.4	-14658.5	-6303.77	-7633.45	-11252.5	-11402.3	-13569.8	-13938.9	-14819.3	-5454.74	-12815.9	-8763.23	-12322.6	-12178	-8700.98	-10857.8	-12369.4	-6367.07	-8750.38	-8950.29	-8119.15	-6473.91
205.7	-12702.8	-7681.22	-30000.8	-12420.2	-10302.8	-12212.3	-9272.73	-12039.7	-11891.2	-13568.4	-13259.1	-14181.6	-14460.6	-6072.89	-7655.35	-10969.2	-11294.8	-13517.6	-13861.4	-14626.5	-5476.51	-12678.4	-8664.31	-12176.9	-11957.2	-8483.54	-10751.7	-12191.3	-6275.31	-8645.5	-8802.06	-7991.61	-6425.81
205.6	-12601.6	-7419.17	-29814.6	-12222.6	-10220.4	-11997.2	-9093.18	-11925.7	-11821.8	-13256.9	-13071.8	-13977.5	-14259.6	-5962.77	-7487.9	-10773.3	-11194	-13361.3	-13823.6	-14489.7	-5700.2	-12560.3	-8609.53	-12025.5	-11737.2	-8173.67	-10708.7	-12051.9	-6249.29	-8538.78	-8573.39	-7878.3	-6302.57
205.5	-12484.2	-7122.05	-29603.5	-12030.8	-10084.5	-11887.4	-8981.97	-11850.2	-11651.2	-13161.8	-12889.5	-13759.1	-13896.9	-5956.08	-7289.59	-10667.6	-11069.2	-13170.1	-13560.3	-14457.7	-5813.37	-12376.6	-8449.46	-11954.1	-11597	-8089.84	-10571.5	-11796.9	-6190.99	-8431.3	-8292.24	-7743.57	-6407.17
205.4	-12335.3	-6972.58	-29500.3	-11916.8	-9949.09	-11672.2	-8792.93	-11737.7	-11461.2	-12961	-12620.2	-13408.5	-13490.5	-5915.9	-7168.39	-10429.1	-11044.4	-13106.4	-13525.1	-14220.5	-5645.05	-12120	-8379.17	-11927.3	-11397.9	-8005.69	-10413.7	-11617.4	-5964.3	-8228.46	-8181.63	-7546.83	-6441.22
205.3	-12208	-6620.52	-29390.1	-11708.1	-9897.74	-11567.3	-8741.32	-11655.8	-11401	-12800.8	-12466.8	-13225.4	-13309.9	-5780.72	-6827.94	-10147.7	-10897.4	-12903.2	-13123.1	-14094.7	-5572.17	-11955	-8282.17	-11786.5	-11098.5	-8008.01	-10214.7	-11391.3	-5886.99	-8037.6	-8007.77	-7328.72	-6361.27
205.2	-12081.9	-6224.46	-29210.7	-11492.7	-9817.78	-11307.1	-8784.78	-11535.1	-11226	-12547	-12104.6	-13137.9	-13189.7	-5802.08	-6611.52	-9924.84	-10706.3	-12802	-12909.3	-13964.2	-5427.7	-11859	-8192.86	-11598	-10922.2	-7993.2	-10035.1	-11297.1	-5759.76	-7908.28	-7865.16	-7391.75	-6164.85
205.1	-11955.4	-5850.53	-29087.1	-11458.9	-9624.74	-11087	-8745.63	-11371.2	-10941.4	-12317.8	-11807.7	-13081.5	-12975	-5739.46	-6327.33	-9604.86	-10500.7	-12766.7	-12747.1	-13908.7	-5263.49	-11684.8	-8112.99	-11356.2	-10682.1	-7771.59	-9875.19	-11047.1	-5785.97	-7750.31	-7596.84	-7339.64	-6063.06
205	-11773.1	-5557.45	-28870.3	-11247	-9653.43	-10872.5	-8938.74	-11188.3	-10717.2	-12191.1	-11556.6	-12995.8	-12831.9	-5726.4	-6091.61	-9311.9	-10331.1	-12630.7	-12545.8	-13755.2	-5329.41	-11483.6	-7997.51	-11266.4	-10445.9	-7643.77	-9763.46	-10848.9	-5816.24	-7544.76	-7453.84	-7249.09	-5965.62
204.9	-11502.8	-5259.18	-28927.1	-11083.1	-9513.3	-10712.2	-8855.1	-11045.4	-10507.6	-11933.8	-11209	-12946.5	-12539	-5606.07	-5817.58	-9019.93	-10100.3	-12393.3	-12285.3	-13497.2	-5191.11	-11324.5	-7825.1	-11027.8	-10243	-7421.42	-9637.16	-10724.6	-5802.13	-7392.14	-7270.96	-7150.85	-5775.28
204.8	-11297.1	-4958.35	-28762.3	-10960.5	-9478.21	-10526.7	-8648.73	-10846.3	-10306.6	-11806.9	-11037.8	-12632	-12305.3	-5489.3	-5729.76	-8695.21	-9907.16	-12179.8	-12122.4	-13073.5	-5137.34	-11108.4	-7833.24	-10965.7	-10096.6	-7177.82	-9401.04	-10644.6	-5696.41	-7411.11	-7116.06	-7026.19	-5654.09
204.7	-10981.4	-4898.97	-28837.4	-10709.4	-9500.78	-10409.2	-8460.6	-10685.1	-10096.5	-11760.4	-10916.4	-12467.4	-11946.7	-5323.08	-5850.46	-8438.71	-9729.73	-11996.3	-11821.8	-12951.5	-5125.88	-10767.4	-7711.91	-10902.9	-10038.7	-6966.83	-9179.24	-10441.4	-5595.81	-7337.48	-6954.25	-6914.66	-5305.1
204.6	-10817	-4773.45	-28870.5	-10473	-9534.4	-10280.3	-8337.2	-10561	-9907.21	-11631.6	-10826.2	-12217.2	-11640.8	-5184.77	-5985.35	-8213.12	-9438.04	-11922.5	-11533.5	-12735.4	-5250.99	-10580.4	-7507.72	-10732.8	-9929.38	-6914.99	-9021.92	-10207.9	-5490.24	-7207.48	-6732.87	-6813.97	-5201.63
204.5	-10713.9	-4585.58	-28662.1	-10213.5	-9330.29	-9974.64	-8087.06	-10446.7	-9762.57	-11472.9	-10744.7	-12025.3	-11384.7	-5105.6	-5850.18	-8053.37	-9294.86	-11737.3	-11276.2	-12657.3	-5209.19	-10429.1	-7418.65	-10507.7	-9707.61	-6707	-8831.65	-9984.78	-5451.23	-7003.89	-6431.03	-6709.49	-5103
204.4	-10748.7	-4448.39	-28525.4	-10025.3	-9200.59	-9580.92	-7769	-10336.5	-9703.54	-11265.9	-10388.6	-11777	-11112.9	-4890.23	-5923.11	-7847.05	-8998.73	-11449.6	-11054.8	-12549.2	-5133.22	-10121.3	-7297.34	-10376.6	-9432.89	-6438.82	-8755.14	-9807.84	-5201.58	-6763.65	-6439.95	-6505.2	-5101.43
204.3	-10552.7	-4204.77	-28312	-9842.61	-9019.85	-9278.34	-7412.28	-10150.1	-9590.02	-11013.1	-10042.4	-11642.9	-10755.4	-4746.47	-5862.44	-7546.32	-8541.13	-11186.9	-10874.7	-12400.9	-4994.1	-9843.53	-7152.91	-10360.6	-9207.6	-6254.58	-8626.71	-9690.64	-5053.78	-6515.51	-6526.51	-6360.69	-5014.75
204.2	-10440.8	-4104.06	-27908.8	-9664.34	-8748.19	-9007.74	-7322.42	-9971.75	-9419.45	-10848	-9801.63	-11508.3	-10424.3	-4584.75	-5448.91	-7327.73	-8355.13	-11016.6	-10760.2	-12223.7	-5167.13	-9635.01	-6998.37	-10167.3	-9011.49	-6119.83	-8377.93	-9429.49	-4945.4	-6428.08	-6530.8	-6320.28	-4905.89
204.1	-10241.8	-3659.32	-27505.8	-9408.6	-8631.16	-8649.86	-7129.79	-9835.73	-9349.07	-10692.1	-9575.72	-11084.5	-10118.3	-4453.7	-5220.26	-7153.64	-8058.48	-10754.8	-10295.4	-11863	-5388.6	-9380.28	-6941.92	-10007	-8717.94	-5827.68	-8166.6	-9157.98	-4941.5	-6282.17	-6490.82	-6162.47	-4747.49
204	-9916.84	-3012.56	-27304.4	-9223.91	-8526.24	-8270.94	-7051.99	-9511.81	-9047.32	-10447.6	-9491.15	-10903.4	-9866.52	-4403.22	-5046.59	-7007.39	-7849.52	-10527.3	-10359.3	-11584.2	-5311.67	-9073.66	-6914.89	-10017.5	-8446.61	-5704.58	-7883.98	-8924.22	-4940.61	-6184.15	-6073.54	-6098.22	-4403.65
203.9	-9731.88	-2578.88	-27115	-9078.38	-8243.98	-8121.46	-6810.75	-9259.94	-8910.64	-10371	-9440.49	-10650.4	-9613.64	-4280.47	-4852.78	-6790.98	-7514.32	-10223.4	-10151.6	-11379.7	-5272.82	-8693.28	-6985.54	-9682.23	-8290.94	-5612.36	-7663.69	-8758.11	-4800.63	-6086.15	-5878.19	-6034.06	-4213.04
203.8	-9520.98	-2375.13	-26956.3	-8741.21	-7983.1	-7881.41	-6562.8	-9292.21	-8544.27	-9836.03	-9112.33	-10503.9	-9349.23	-4295.97	-4629.76	-6460.17	-6985.35	-9842.14	-9848.06	-11135.7	-5258.4	-8500.66	-6917.58	-9375.2	-8242.01	-5488.72	-7584.82	-8498.26	-4554.75	-5984.54	-5689.61	-5908.1	-4319.32
203.7	-9332.4	-2066.48	-26924	-8479.59	-7838.72	-7731.66	-6464.09	-9182.2	-8318.06	-9493.13	-9070.42	-10317.8	-9068.25	-4309.7	-4679.41	-6155.77	-6667.08	-9714.29	-9654.85	-10945.5	-4884.61	-8305.21	-6758.43	-9053.54	-7970.87	-5446.58	-7406.9	-8247.06	-4585.62	-5940.47	-5455.01	-5766.74	-4302.54
203.6	-9169.72	-1855.64	-26877.8	-8184.63	-7573.88	-7481.72	-6199.76	-8960.13	-7975.74	-9289.87	-8917.74	-10134.3	-8753	-4273.23	-4744.44	-6012.43	-6250.06	-9366.03	-9602.53	-10783.5	-4792.2	-8042.72	-6594.85	-8877.92	-7709.77	-5194.65	-7179.36	-8044.38	-4483.15	-5816.2	-5445.9	-5665.56	-4191.47
203.5	-9007.25	-1583.71	-26743.4	-7966.35	-7415.61	-7357.83	-5781.48	-8757.36	-7752.97	-9119.11	-8636.31	-9992.45	-8554.47	-4222.15	-4448.15	-5951.8	-5868.74	-9280.88	-9574.36	-10478.9	-4814.88	-7803.33	-6529.24	-8689.02	-7423.93	-4952.16	-7029.86	-7720.85	-4222.86	-5684.74	-5126.62	-5513.13	-4140.29
203.4	-8923.27	-1318.65	-26565.1	-7737.59	-7338.68	-7006.65	-5594.12	-8513	-7577.72	-8649.65	-8207.82	-9652.41	-8142.1	-4091.13	-4569.72	-5792.28	-5543.43	-9060.63	-9587.12	-10079.9	-4878.32	-7464.45	-6484.88	-8327.62	-7109.26	-4869.49	-6701.28	-7476.21	-3840.41	-5562.85	-4758.35	-5443.93	-4310.04
203.3	-8756.07	-975.865	-26175.9	-7577.55	-7215.59	-6822.68	-5487.35	-8339.73	-7328.5	-8323.28	-7974.44	-9533.75	-7907.74	-3956.83	-4796.56	-5727.19	-5435.23	-8850.83	-9368.42	-9883.87	-4803.05	-7143.83	-6279.75	-8028.49	-6836.63	-4774.67	-6436.3	-7274.39	-3560.26	-5379.03	-4528.5	-5302.21	-4244.26
203.2	-8509.65	-599.408	-25832.4	-7312.19	-7266.49	-6874.47	-5337.17	-8214.72	-7197.92	-7820.83	-7559.46	-9355.99	-7602.53	-3997.26	-4697.43	-5500.81	-5348.85	-8526.43	-9055.83	-9821.54	-4695.64	-6855.2	-5999.64	-7913.85	-6510.48	-4621.33	-6253.56	-7010.94	-3552.83	-5257.59	-4362.41	-5092.09	-4288.13
203.1	-8264.5	-420.09	-25791.7	-7030.99	-7103.35	-6700.44	-5371.75	-8167.78	-7059.7	-7324.31	-7196.8	-9004.25	-7156.5	-3985.98	-4447.49	-5315.5	-5080.94	-8146.18	-8844.41	-9408.84	-4557.61	-6588.26	-5920.68	-7733.06	-6129.3	-4495.6	-6088.5	-6723.62	-3452.71	-5069.13	-4003.62	-4966.89	-4085.54
203	-7956.5	-159.413	-25812.5	-6749.37	-6799.6	-6515.16	-5306.19	-8046.22	-6711.1	-7164.93	-6953.58	-8725.32	-6965.4	-3906.17	-4255.35	-5198.87	-4832.93	-7735.77	-8267.61	-9148.44	-4366.75	-6226.33	-5732.45	-7619.51	-5954.29	-4286.79	-5800.5	-6555.2	-3056.86	-4912.21	-3815.25	-4679.69	-3800.57
202.9	-7834.21	151.597	-25752.8	-6416.26	-6496.43	-6297.94	-5264.05	-7926.27	-6493.56	-6895.81	-6731.02	-8313.19	-6848.95	-3675.96	-4160.52	-4873.81	-4493.38	-7590.38	-7839.78	-8972.85	-4000.95	-6047.84	-5505.2	-7390.53	-5716.61	-4261.3	-5612.89	-6337.49	-2807.38	-4660.56	-3688.48	-4455.94	-3646.97
202.8	-7701.64	497.849	-25358	-6142.55	-6235.53	-5886.77	-5223.75	-7746.73	-6283.89	-6400.87	-6450.27	-7958.38	-6579.54	-3412.63	-4101.73	-4498.88	-4028.23	-7286.19	-7623.55	-8640.49	-4015.59	-5896.73	-5202.96	-7104.49	-5466.44	-4212.24	-5426.84	-6064.25	-2684.41	-4547.16	-3736.46	-4339.24	-3262.91
202.7	-7399.15	959.383	-24996.4	-5881.37	-5873.29	-5485.18	-5195.14	-7538.88	-6058.13	-5888.67	-5986.9	-7846.05	-6467.13	-3259.75	-4107.15	-4169.57	-3444.4	-6952.96	-7145.84	-8422.17	-4040.89	-5541.93	-4999.1	-6773.33	-5344.6	-4002.64	-5079.47	-5661.54	-2496.05	-4388.95	-3507.1	-4216.73	-3171.73
202.6	-7184.57	864.803	-24672.9	-5691.62	-5700.7	-5036.37	-5161.89	-7332.92	-5776.71	-5655.84	-5518.31	-7348.07	-5949.58	-3302.38	-4019.31	-3733.32	-2890.18	-6623.74	-6874.19	-7831	-4098.09	-5095.97	-5009.35	-6609.34	-5162.94	-3801.59	-4783.16	-5272.19	-2282.2	-4320.95	-3128.78	-3997.41	-3048.65
202.5	-6922.33	1144.24	-24403.8	-5459.06	-5476.05	-4883.23	-4899.54	-7235.71	-5669.02	-5280.04	-5405.68	-6932.79	-5513.64	-3367.29	-3949.28	-3479.34	-2609.38	-6235.34	-6464.25	-7445.68	-3990.34	-4778.33	-4929.06	-6584.97	-5033.05	-3511.22	-4362.35	-4838.28	-2056.1	-4288.92	-2971.29	-3711.41	-3138.13
202.4	-6743.89	1458.89	-23851.4	-5124.63	-5209.53	-4762.09	-4770.82	-7141.59	-5359.16	-5062.59	-5230.07	-6522.93	-5228.82	-3292.56	-3729.43	-3092.79	-2287.6	-5831.44	-5968.16	-7001.53	-3884.11	-4475.54	-4614.86	-6411.88	-4785.02	-3473.23	-4056.32	-4685.78	-1850.8	-4284.68	-2827.22	-3578.24	-3273.39
202.3	-6611.02	2000.41	-23269.7	-4664.03	-4699.08	-4567.75	-4538.07	-7105.55	-5222.73	-4615.36	-4912.45	-6028.97	-4962.83	-3168.31	-3614.27	-2715.29	-1758.29	-5432.14	-5634.24	-6329.31	-3901.7	-4118.01	-4429.96	-5966.22	-4365.64	-3309.11	-3805.2	-4446.6	-1679.95	-4143.19	-2631	-3423.8	-3196.17
202.2	-6563.54	2266.89	-22802.9	-4142.96	-4442.24	-4385.43	-4269.23	-6886.81	-5133.9	-4508.4	-4779.14	-5556.14	-4587	-3168.58	-3698.91	-2210.33	-1430.36	-5222.1	-5537.33	-6074.61	-3792.96	-3815.38	-4341.5	-5587.46	-4065.36	-3009.06	-3583.46	-4204.91	-1703.72	-3932.02	-2443.46	-3163.51	-3275.8
202.1	-6486.7	2707.47	-22299.6	-3589.02	-4091.44	-4318.36	-3969.85	-6649.83	-5006.39	-4230.31	-4454.75	-5296.78	-4159.13	-3075.28	-3692.12	-1932.57	-1006.3	-4903.03	-4992.5	-5836.85	-3386.14	-3550.61	-3971.64	-5107.7	-3495.14	-2863.8	-3409.79	-4145.55	-1714.74	-3727.16	-2139.39	-2959.14	-3489.21
202	-6408.14	3007.73	-21702.9	-3379.04	-3567.48	-4039.86	-3780	-6405.28	-4797.93	-3762.17	-3775.98	-4911.29	-3997.88	-2964.17	-3601.54	-1734.1	-562.393	-4467.37	-4683.37	-5492.33	-3163.61	-3447.6	-3694.1	-4724.46	-3037.27	-2687.1	-3094.01	-4021.88	-1471.53	-3522.38	-1860.21	-2731.77	-3468.79
201.9	-6212.44	3170.09	-21288.1	-3047.85	-3371.97	-3747.16	-3590.48	-6201.61	-4570.68	-3295.35	-3257.51	-4587.57	-3758.55	-2781.38	-3111.15	-1640.13	-356.364	-4038.02	-4294.24	-5221.6	-2796.77	-3233.5	-3512.65	-4550.09	-2727.01	-2510.36	-2767.29	-3552.98	-1286.32	-3321.87	-1514.3	-2532.42	-3293.98
201.8	-5761.88	3410.52	-20744.2	-2637.06	-3381.77	-3505.47	-3169.69	-5803.42	-4257.18	-3058.21	-2950.94	-4365.78	-3493.15	-2523.59	-2766.1	-1247.45	-95.6877	-3851.7	-3924.41	-4818.56	-2786.42	-2966.08	-3285.59	-4261.43	-2502.33	-2186.93	-2525.24	-3279.85	-1488.23	-3195.46	-1378.18	-2364.33	-3267.56
201.7	-5300.99	3439.36	-20488.6	-2436.42	-3046.43	-3172.51	-3193.29	-5565.6	-3708.71	-2705.21	-2430.66	-4016.73	-3262.95	-2519.86	-2421.17	-906.524	-41.2602	-3589.84	-3699.94	-4499.74	-2836.25	-2706.23	-2908.92	-3616.05	-2324.71	-1990.03	-2085.98	-2806.78	-1795.96	-2999.45	-984.709	-2214.08	-3034.4
201.6	-4940.86	3621.4	-20193.4	-2204.87	-2614.53	-2899.72	-3117.48	-5184.24	-3076.22	-2221.25	-1826.76	-3713.48	-3066.87	-2494.21	-2051.24	-521.079	266.496	-3257.75	-3343.45	-3963.35	-2550.19	-2362.75	-2746.03	-3150.21	-2039.59	-1637.5	-1658.97	-2436.85	-1725.51	-2846.32	-619.424	-1996.3	-3073.9
201.5	-4655.43	4106.38	-19891.5	-1779.03	-2361.71	-2741.53	-2999.53	-5012.56	-2871.43	-2067.98	-1281.38	-3247.44	-2911.62	-2403.95	-2056.96	-426.406	661.742	-2871.27	-3106.92	-3362.67	-2299.93	-2167.12	-2640.64	-2892.78	-1753.42	-1487.89	-1407.56	-2107.5	-1354.01	-2717.15	-35.7918	-1796.11	-2857.47
201.4	-4338.41	4485.31	-19279.8	-1461.19	-2060.62	-2729.26	-2872.72	-4612.83	-2676.01	-1624.86	-890.611	-2891.67	-2631.42	-2372.4	-1994.29	-114.496	1249.34	-2480.76	-2973.21	-3091.85	-2007.02	-2011.96	-2414.52	-2605.18	-1560.18	-1359.99	-1200.12	-1931.26	-1103.75	-2574.72	-30.7058	-1673.79	-2733.02
201.3	-4023.56	4628.8	-18773.1	-904.139	-1812.39	-2605.39	-2673.26	-4631.76	-2518.37	-1078.74	-377.369	-2586.74	-2297.67	-2171.95	-1944.41	310.439	1478.56	-2105.45	-2480.09	-2757.72	-1716.69	-1946.85	-2094.56	-2307.54	-1480.94	-1059.6	-1215.92	-1733.64	-959.973	-2445.77	48.0147	-1481.35	-2662.71
201.2	-3903.2	5274.94	-18346	-494.358	-1823.94	-2419.37	-2543.81	-4347.05	-2415.5	-606.332	-27.1908	-2343.07	-2102.88	-2082.36	-2055.71	402.811	1813.83	-1921.82	-2132.12	-2297.22	-1914.8	-1870.46	-1937.12	-2160.35	-1050.24	-897.65	-911.07	-1532.16	-647.469	-2385.58	3.11568	-1210.68	-2365.23
201.1	-3704.06	5946.94	-17456.7	-262.542	-1666.86	-2319.63	-2307.92	-3916	-2240.34	-481.573	380.059	-2267.96	-2042.71	-1790.03	-1613.81	567.746	1966.96	-1786.47	-1939.21	-2238.4	-2006.25	-1475.5	-1858.24	-2071.87	-690.746	-731.191	-693.844	-1427.53	-549.262	-2146.65	-99.6514	-985.106	-1880.48
201	-3499.12	6624.08	-16325.8	188.116	-1613.2	-2180.03	-2023.22	-3831.57	-2262.34	-203.496	990.391	-2201.87	-1908.1	-1424.58	-1449.93	739.471	1636.77	-1291.55	-1533.86	-2187.39	-2018.53	-1218.01	-1586.81	-2045.51	-306.617	-751.131	-532.809	-1230.57	-193.679	-2047.63	236.15	-709.995	-1517.41
200.9	-3486.35	7063.09	-15734.5	690.217	-1554.49	-1917.77	-1922.99	-3820.69	-2364.55	81.669	1673.96	-2055.66	-1768.44	-1250.76	-1151.2	1407.52	1781.93	-1099.58	-896.812	-1758.69	-1662.51	-1152.98	-1274.57	-1711.6	-261.298	-697.893	-417.647	-968.365	30.0366	-1725.96	340.726	-338.688	-1586.68
200.8	-3040.58	7330.83	-15499.8	1198.86	-1213.43	-1819.21	-1567.35	-3600.74	-2093.22	88.3539	2112.05	-1566.62	-1274.77	-1070.18	-975.465	1501.86	2015.18	-643.834	-305.732	-1653.69	-1375.19	-863.517	-861.539	-1076.09	-219.474	-345.051	-254.984	-814.303	-10.9567	-1314.64	306.641	-39.3179	-1324.36
200.7	-2778.69	7589.9	-14624.6	1626.94	-900.421	-1538.86	-1186.3	-3133.23	-1815.57	256.524	2343.59	-1241.41	-1139.39	-887.184	-500.19	1976.36	2506.53	-205.136	216.204	-1333.81	-1340.25	-656.451	-678.389	-444.672	13.8504	-198.745	-114.645	-318.508	-24.8269	-1193.41	333.003	232.049	-1026.58
200.6	-2592.64	7710.55	-13669.1	2026.52	-467.175	-1204.56	-658.873	-2815.48	-1458.06	705.938	2756.76	-621.622	-691.177	-848.105	-270.016	2240.56	3143.14	498.485	415.558	-929.126	-1469.88	-396.037	-545.203	153.242	546.064	326.892	165.191	-121.236	284.375	-891.296	758.126	351.786	-840.702
200.5	-2272	8018.73	-13277.1	2661.69	123.592	-900.92	-254.198	-2617.6	-846.718	772.26	2829.91	-181.143	-449.372	-755.509	-174.317	2602.37	3651.16	1027.59	830.221	-665.926	-1269.42	4.85203	-458.519	848.929	1168.25	543.747	477.165	-78.6688	762.718	-408.898	793.08	570.726	-569.474
200.4	-2321.44	8397.93	-12688.6	3280.17	251.765	-643.864	-154.497	-2441.42	-425.104	964.764	3257.13	-202.955	-183.518	-379.851	60.1205	2751.78	3498.68	1426.66	1500.1	-460.616	-1061.14	234.545	-74.2924	905.577	1597.68	654.714	766.384	281.841	960.187	-89.1967	657.64	879.941	-786.219
200.3	-2094.54	8453.36	-11839.9	3965.67	384.508	-466.528	272.717	-1947.17	-120.504	1484.82	3595.47	-107.296	353.502	-182.289	374.153	3353.3	4285.26	1728.11	1708.32	-137.046	-1052.93	485.211	253.46	1255.62	1980.68	815.137	1162.26	415.226	1132.04	76.1685	1056.83	1042.94	-865.658
200.2	-1903.98	8361.82	-10738.6	4336.19	569.21	-264.095	893.162	-1616.07	201.751	1497.84	4136.01	-73.4039	670.301	-24.0315	523.341	4043.06	4618.17	2336.51	2059.23	364.161	-952.244	761.802	543.521	1791.57	2315.48	1263.47	1285.06	554.142	1499.35	291.595	1190.62	1119.45	-794.037
200.1	-1466.4	8773.49	-10473.7	4771.2	684.219	-658.185	1019.23	-1314.11	653.69	1467.83	4739.01	211.784	1091.78	-42.0527	713.504	4641.67	5350.88	3056.12	2233.31	576.211	-945.316	1241.07	650.949	2465.23	2758.26	1620.47	1363.3	765.933	1803.89	372.812	1384.99	1540.61	-648.502
200	-944.104	8899.96	-10150.5	5425.46	1133.94	-762.772	1197.94	-1029.53	1204.51	1513.1	4977.66	506.655	1461.25	6.74077	1167.85	5034.42	5034.55	3560.56	2646.7	670.741	-797.004	1529.25	698.23	2820.23	3266.53	1987.61	1454.79	934.064	1813.5	662.715	1401.76	1621.96	-568.104
199.9	-283.419	9224.42	-9056.71	5939.54	1747.89	-738.48	1501.11	-774.638	1868.92	1947.97	5410.88	1153.39	2043.6	216.538	1286.24	5503.89	5618.9	4066.84	2986.14	1303.77	-220.605	1861.52	878.979	3099.89	3638.3	2303.04	1630.9	1110.17	1865.65	1036.44	1181.02	1658.89	-700.464
199.8	341.121	9278.16	-7938.26	6390.84	2111.52	-421.63	1552.69	-553.99	2200.48	2575.71	5900.78	1439.5	2256.3	580.938	1169.68	6358.3	6673.57	4327.4	3586.57	1838.37	-260.387	1825.77	1119.65	3492.65	4157.82	2554.34	1914.69	1157.55	2336.37	1309.7	976.145	1799.09	-477.11
199.7	671.549	9760.56	-7596.15	6833.56	2207.79	-365.816	1941.54	217.806	2403.81	2888.92	6122.56	1437.75	2328.78	717.241	1087.76	7052.04	7135.17	4841.91	3920.24	1939.62	-55.74	2224.39	1008.51	3685.7	4785.38	3161.53	2122.12	1318.71	2437.42	1712.54	976.36	2050.14	-72.1078
199.6	1044.95	9971.23	-7540.89	7114.57	2642.1	-32.2407	2126.41	623.702	2896.93	3387.61	6625.91	1583.26	2692.95	821.881	1522.29	7436.96	6772.25	4982.86	4459.25	2334.04	-42.4337	2600.16	1309.65	4154.98	5058.46	3370.55	1927.46	1523.5	2745.23	2042.92	671.89	1977.58	43.104
199.5	1132.44	10374.3	-6895.82	7404.8	2837.13	-242.066	1919.62	745.2	3434.76	3904	7163.77	1943.74	2745.29	807.541	1587.55	7992.47	7157.3	5309.61	4880.15	2950.13	-92.3436	2954.12	1393.85	4702.61	5194.52	3502.19	1989.08	1849.73	3090.72	2172.92	848.664	2032.83	401.091
199.4	1740.16	10663.6	-6184.33	7587.46	3048.11	202.67	1980.46	1208.14	4022.32	4550.69	7784.38	2400.11	2934.25	902.441	2109.49	8519.16	7290.36	6023.83	4666.24	3182.99	-893.394	3190.69	1351.74	4709.66	5205.31	3849.18	2268.42	2404.45	3754.35	2324.59	563.205	2274.82	514.677
199.3	1785.64	11521.6	-5225.41	8057.18	3174.5	17.9076	2009.3	1370.09	4664.07	4527.94	7612.38	2733.01	3973.73	833.722	2746.03	8418.71	7743.92	6491.86	4826.29	3255	-1140.13	3480.74	1437.69	4785.54	5595.77	4247.91	2319.09	2459.67	3724.67	2454.9	-85.6492	2445.79	452.197
199.2	2350.03	12951	-4986.58	8486.11	3600.02	386.559	1686.6	1778.58	5241.31	4973.89	8351.95	3162.97	4286.22	964.187	2552.98	8334.26	8509.84	6752.32	5023.19	3782.15	-1132.13	4175.54	1631.54	5165.8	5860.33	4586.47	2529.35	2642.17	4166.97	2395.54	408.72	2782.3	799.598
199.1	2935.59	13263.6	-4401.19	9022.25	3829.65	394.173	1447.19	2240.78	5888.76	5549	8734.88	2901.72	4698.61	839.391	2119.39	8117.4	9425.83	7384.44	5568.44	3533.6	-823.525	4031.54	1846.6	5200.61	6290.34	4916.43	2553.28	2529.16	4644.57	2346.8	579.072	3100.18	1189.82
199	3498.96	14186.2	-3144.78	9302.34	4137.75	955.004	2209.7	2121.35	5895.45	5620.02	8385.64	2978.54	5347.69	1187.95	1736.69	7481.79	9665.44	7835.51	6265.89	3581.24	-539.681	3822.42	2276.9	4958.97	6260.64	5394.2	2907.12	2318.18	5196.83	2239.95	460.897	3294.01	1255.43
198.9	3527.72	14460.9	-2443.74	9559.05	4197.56	1115.24	2330.62	2274.71	6179.33	5649.38	8302.18	3431.3	5978.24	1516.43	1426.27	7673.63	9998.86	7777.73	6871.43	3390.25	-418.164	3752.26	2207.07	5289.99	6354.63	5440.71	2945.61	2800.47	5462.6	2268.23	79.5122	3440.18	1185.98
198.8	3763.91	14644.7	-3108.47	10126.3	4146.48	1818.65	2331.86	2217.58	6623.97	6068.11	8162.86	4104.52	6989.17	1599.9	1757.76	7696.81	10519.5	7967.69	7898.36	3789.08	-151.239	3401.81	2100.07	5276.59	6388.09	5367.14	3093.68	3109.92	5664.24	2785.09	5.67113	3514.36	1434.15
198.7	3951.6	15139.6	-3600.85	10555.1	4479.99	2508.96	2135.29	2802.47	7415.45	6128.8	8537.36	4456.38	7606.08	2099.7	2727.55	7472	10799	8703.23	8453.78	4903.16	-118.693	3625.33	2241.04	5962.53	6573.15	5581.71	3286.8	4171.5	5572.59	3023.14	-521.245	3582.63	1824.38
198.6	4273.57	14510	-3413.21	10801.9	4721.07	2340.02	3004.69	2985.44	7891.64	6214.21	8669.61	4981.12	8823.33	2377.88	2809.76	8293.57	11509	9035.09	8763.69	5205.64	147.626	3607.88	2544.9	7184.28	7029.3	5949.24	3613.44	4879.74	5130.91	3162.07	-387.546	3465.06	1684.63
198.5	4247.71	14043	-2252.98	11404.8	5197.21	2395.94	3202.07	3213.44	7992.81	6178.47	9162.78	5064.71	9247.71	3078.5	3213.27	9210.38	11746.7	9163.42	9233.71	5310.89	-26.2101	3773.4	2880.84	7678.38	7462.25	6413.68	3704.32	5553.31	4623.66	3382.83	-310.959	3553.4	1592.03
198.4	4540.38	14856.2	-2383.32	12203.2	5274.99	2244.61	3487.61	4115.95	7594.52	6590.01	9258.92	5429.05	10193.4	3162.98	3798.02	10040.5	11890.4	9395.18	9666.7	5923.12	237.432	3801.05	3356.67	7934.06	8096.62	6348.48	3839.09	5832.63	4783.15	3688	-412.219	3311.26	1566.77
198.3	4521.43	14644.9	-2127.54	13059.2	5620.68	1772.44	3475.55	4825.78	7923.47	6702.68	9516.12	6586.92	10419.9	3409.57	3617.61	10890.3	12775.9	9782.5	10677	7042.89	98.0959	4528.31	3851.24	8817.37	8070.18	6573.42	3998.34	5922.5	4871.02	4108.08	-429.521	3030.32	1602.53
198.2	4609.7	15780.8	-2480.42	13555.3	5967.2	2067.36	3465.02	5229.15	8263.42	6896.82	9143.7	7301.11	10593.1	3654.39	3249.54	11073.9	12841.2	9918.76	11089.4	7791.87	49.0708	4783.66	4510.32	8884.25	9188.73	7342.01	4425.51	6185.89	4992.24	4444.74	-107.336	3057.78	1826.99
198.1	4013.92	16385.1	-2897.71	14020.1	6265.24	2917.01	2928.53	5613.71	8397.08	7776.74	8825.81	8090.79	10612.8	3330.04	3688.6	9542.42	12653.3	9530.46	11611.5	8197.7	-1090.84	4728.24	4381.17	8160.22	9273.44	7303.25	4330.53	7141.47	5314.13	4532.94	401.435	3071.41	1506.86
198	4346.28	16383.3	-3792.23	14240.7	6735.45	3574.99	3319.4	5809	8982.3	8114.69	9114.74	8838.95	10952.4	3807.12	3064.08	9104.51	12006.6	9303.57	11654.7	8000.66	-636.581	5248.93	4902.42	8505.66	8650.35	7837.98	4151.77	6943.24	5272.39	4860.38	622.521	2993.64	1629.02
197.9	4936.64	17327.3	-3760.85	14574.7	7057.23	4840.11	4083.27	6635.32	8957.41	7493.93	8554.85	10022.8	11666.8	4621.4	3319.65	8966.86	11139.9	8357.32	11233.4	9342.54	-200.211	5851.79	4418.48	9167.67	8414.81	8363.48	4616.45	7550.66	4931.15	5106.09	176.918	3005.26	2059.41
197.8	5232.9	17412.9	-3875.33	14066.1	7620.62	5316.7	5376.84	7736.76	9163.91	7683.68	9369.96	10834.3	11900.5	4996.04	3872.52	8777.94	10878.5	8400.49	10714	11238.5	-1454.42	5634.01	4314.77	9255.49	7678.29	8953	4392.25	7336.63	4983.56	4966.52	227.331	2799.03	2589.06
197.7	5127.21	17653.9	-2800.75	13696.4	7981.36	6091.22	6048.73	7396.67	9081.88	7769.11	9441.28	11259.8	12453	4647.61	2954.23	8211.36	10002.2	9255.47	11083.9	13159.9	-1738.8	5889.35	4561.39	9666.3	8445.11	9446.65	4290.71	7797	4757.64	4819.26	164.785	2537.04	2954.33
197.6	6067.85	17770.2	-3036.65	14199.9	8251.54	6641.49	6348.65	7293.18	9063.17	8542.97	10114.8	11688.1	12928	4390.84	2130.45	7897.76	10708.6	9931.02	11827.9	13493.5	-1297.28	5806.32	4180.8	9541.77	8871.7	10848.5	3684.91	7785.91	4479.4	4829.92	-43.1578	2525.6	3405.3
197.5	6459.54	18502.1	-3119.72	14057	7984.67	7998.66	5813.86	7633.15	8714.03	10681.8	10937.6	11969.6	12791.6	4173.53	2958.38	7346.38	10224.8	10616.7	11889.2	13201.8	-905.797	5689.5	3975.8	9584	8151.3	10838.3	3383.92	8005.14	4520.85	4603.63	53.001	2410.02	2436.46
197.4	6014.63	19195.1	-2883.2	13962.4	8206.1	8240.88	6471.56	8155.82	8729.54	10257.9	10347.1	11525.7	12389.5	4248.53	2674.87	6596.93	9762.33	9880.15	12051.1	13356.1	-1258.79	6015.44	3668.91	9515.08	8124.64	11442.6	3396.59	8481.34	3543.52	4605.33	-157.439	2641.03	1705.76
197.3	5829.35	20181.4	-2801.02	14101	7157.24	8160.86	4425.47	8171.76	7982.59	11410.2	11177.2	10951	11741	4991.26	2451.34	4698.11	9385.68	9352.2	12079.2	14129.2	-3153.08	5887.19	3922.49	9332.55	8659.44	10497.9	3328.14	8176.02	2723.14	4497.44	-987.08	2972.26	1812.73
197.2	4913.18	21321	-3266.21	13798.6	7353.31	7853.54	2428.88	8006.44	8896.56	11734.1	11089.1	9841.49	11655.6	4270.02	3132.53	4063.49	8644.57	8865.19	9697.14	13348.9	-4519.55	6409.81	4256.33	10456.4	9564.67	9926.94	3218.94	6757.68	1988.23	4904.5	-1320.09	3444.32	2480.01
197.1	3540.16	21117.1	-3851.09	12938.3	7458.92	8753.85	2345.78	6918.27	8287.52	12030.4	11564.5	10476.9	12098.5	3963.84	3238.11	1993.08	6999.53	8056.17	6275.63	14911	-3439.33	6382.42	4137.64	11700.9	9277.76	9675.5	2995.86	6060.33	1620.29	4954.98	-933.201	3582.52	2474.96
197	2470.71	22204.9	-3060.22	12924.3	8189.75	7959.83	1777.75	6839.14	8258.54	10595.6	11235.2	11320.6	12901.8	4900.15	2099.21	1014.35	6899.41	7549.29	4059.78	17059.2	-3852.71	5496.94	4227.49	12743	8934.36	9275.3	2202.05	4186.69	2141.69	5182.09	-510.201	3252.11	3405.41
196.9	2535.8	23029.3	-2644.17	12694	8099.85	7280.85	3884.59	7984.25	8717.89	8834.96	10334.8	9716.83	12311.4	4802.5	1474.34	1184.67	7872.35	7340.35	2776.17	15894.6	-3944.72	5554.39	4335.25	11444.3	8427.55	10640.3	2800.66	4297.28	2483.72	4908.29	-448.768	3285.87	3849.67
196.8	2903.36	22651.4	-4268.53	12082.6	8590.4	7468.51	3660.86	9483.95	9108.84	7932.91	10132.7	9485.76	13528.3	5957.46	747.688	-167.117	7247.7	7209.6	2773.34	16591.4	-4116.07	5866.66	3849.18	10645.7	8017.83	9111.64	2486.58	4304.36	2949.88	4513.92	-583.274	2721.43	1915.75
196.7	2774.23	23313.2	-4631.47	11367.6	9106.54	5978.72	5783.05	9718.53	8768.09	6204.49	8922.15	9471.56	14453.1	5515.13	-722.516	-1369.94	5595.43	6470.73	1415.51	17488.2	-2644.48	6248.78	4476.82	8936.42	7416.78	10108.2	1778.79	3765.34	2929.68	5360.17	-395.14	2701.32	2064.33
196.6	2701.23	22235.5	-4959.37	11162.6	8396.49	6124.77	5461.69	8952.66	8192.27	4841.06	8938.17	9989	14251.3	6337.46	-2266.23	-543.962	5919.91	6149.46	-172.188	17353	-3174.19	6119.15	4718.19	7678.83	7248.92	9783.2	1221.57	3767.3	3473.31	5521.46	-393.765	2403.75	3545.63
196.5	2208.72	21742	-6661.63	9635.84	10138.8	5968.6	5817.97	8902.07	8234.85	2762.81	7559.67	10876.2	14570.3	6638.25	-2237.8	-243.393	5872.36	4801.64	-423.927	17347	-2641.55	5751.43	4682.66	7445.56	7282.27	10034	-288.962	3182.26	3388.35	5856.52	-1174.43	1677.48	3309.94
196.4	3471.44	21171.3	-7305.71	10278.1	10061.5	7078.96	6110.83	8616.5	8028.99	1358.9	8308.19	10263.9	14125.5	6596.02	-1670.48	330.036	5654.85	4284.71	1394.69	16498.5	-2278.99	5946.68	5021.42	6649.47	6611.67	11056.5	-1246.21	3097.68	3267.3	5575.53	-1343.45	1306.52	3635.58
196.3	4674.92	20389.6	-8406.73	11167.5	9143.38	7604.09	3598.69	9709.35	8624.39	1284.33	9250.46	10617.5	14234.4	5118.2	-1371.37	-616.963	4765.94	4909.46	1320.84	16618.3	-482.958	6767.97	5312.57	5063.13	6419.75	8235.61	-1954.49	3367.69	2779.61	5292.53	-1753.67	721.567	4949.45
196.2	4393.67	19759.4	-7574.8	10004.9	9113.65	10202.1	3402.33	9590.59	8294.96	2078.71	10699.9	10735.3	14151.4	2843.44	-2233.69	1524.45	4688.77	2946.59	-1065.68	19223.4	-2385.4	7283.36	5783.24	4682.74	6350.69	6047.6	-1645.57	2475.76	2349.86	5644.18	-1751.17	692.634	5816.38
196.1	5186.08	17666.1	-5429.49	8534.55	8617.9	10417.4	4888.32	8596.55	7698.57	859.649	11001.6	13209.1	15433	2411.49	-3479.68	2680	4296.68	3066.72	810.437	21421	-3977.89	7421.59	5854.06	4977.51	5327.52	6020.11	-911.736	2273.06	2119.18	5474.89	-689.426	604.355	6335.49
196	5142.43	14962.3	-4458.68	7915.29	7526.48	12346.7	6972.85	8002.26	6929.03	971.845	11858.7	9706.57	14444	1985.59	-4345.27	2029.8	3142.77	2976.71	-969.313	18181.7	-4706.85	6962.89	5868.96	4360.31	3793.11	6208.46	-1950.46	1558.28	2076.66	4869.06	-447.419	589.037	3995.1
195.9	6038.85	16428.8	-5581.6	6559.13	6736.45	11447.2	7506.84	7064.14	7021.84	270.41	10594.2	10465.6	14277.8	1576.63	-4367.59	611.791	3028.92	4129.93	-481.274	17888.8	-3195.86	6606.17	5843.75	2719.06	2428.12	6048.72	-2831.99	2706.28	2439.57	4286.18	-1177.65	120.825	3406.06
195.8	6887.92	16106.7	-6324.68	3869.64	5558.26	12740.3	9436.05	5368.89	6783.29	577.144	11676.7	8941.07	13620.5	1335.17	-6258.83	-919.466	1119.82	3931.11	-2845.18	17486.7	-2571.74	5224.81	5184.25	2588.74	1467.19	6697.83	-3752.66	2081.63	2007.09	4444.63	-1236.68	384.241	3308.44
195.7	6409.54	17219.8	-8200.62	1711.72	3599.53	13261.2	10039.6	4007.43	6474.09	94.6845	12304.1	9991.22	12689.5	1922.09	-5503.12	-1628.81	-88.319	2552.67	-5718.37	18071.1	-2120.99	3725.21	4754.49	992.75	1659.17	6550.49	-3084.4	3557.67	1051.56	4026.79	-1659.07	706.025	2926.25
195.6	7553.69	17247.9	-8486.15	143.217	1104.72	12928.2	10555.2	4026.34	5133.99	244.991	11260.2	10224.2	12394.4	1481.75	-4944.42	-1466.42	-1056.74	1195.23	-8208.99	18588.9	4.16792	2835.03	3734.36	-746.17	1091.1	6020.23	-3643.83	2812.72	-221.444	3245.44	-2415.1	993.37	3149.59
195.5	8583.46	16183	-7775.98	362.63	115.153	11086.4	11092.9	4751.54	5850.77	200.58	10366.7	7212.95	9768.21	1720.95	-5608.79	-1110.34	-329.579	2287.51	-6836.93	16813.8	1644.65	3272.21	2715.98	-604.069	-42.5098	6198.24	-3555.37	1745.93	-1018.63	2815.34	-2722.99	949.494	1995.1
195.4	9508.61	14730.1	-6163.41	-561.619	-907.203	8765.38	12980.7	4894.39	7844.61	-1078.28	9405.3	6659.78	10495	2553.19	-9116.38	-397.165	-429.789	2681.22	-9108.37	18125.1	1751.64	3661.36	2846.96	-2862.78	292.457	5305.18	-2483.83	1788.83	-2144.72	2236.29	-3742.64	963.876	432.971
195.3	9078.84	15093.8	-5130.71	-2211.42	-2817.83	6421.62	10725.3	3925.12	7013.78	-2065.05	7604.66	5748.35	9144.6	3011.2	-13349.7	-347.521	-87.534	1874.15	-10249.8	19422	-2073.68	2696.35	2202.47	-4061.63	302.051	3625.09	-2391.36	2178.26	-1413	1332.35	-4567.84	484.201	-658.706
195.2	9528.17	15306.8	-5477.88	-2712	-2200.77	4521.34	9128.39	4172.94	8288.58	-2660.6	6857.42	4645.46	9441.66	2866.74	-13032.7	-299.039	-168.631	2800.82	-10314.7	20727.7	-5900.04	3615.1	2754.36	-4370.99	51.1546	1033.98	-2678.8	1899.4	-1741.89	1007.14	-4645.14	440.101	-1117.18
195.1	11303.3	12763.4	-5908.2	-3745.65	-2355.86	2629.33	7408.78	4275.03	8270.67	-4687.84	5612.62	4915.04	8472.22	2477.96	-12174.2	-1029.57	792.537	467.509	-14061.8	18671.6	-5807.12	3738.39	1807.42	-4429.41	381.962	-312.238	-3171.95	1074.1	-1480.36	1152.92	-5109.52	577.791	-1237.41
195	12970.4	12938.9	-6389.75	-5762.72	-1241.65	494.251	8064.35	5069.59	10299.9	-5791.8	4622.08	5961.64	6797.68	2848.68	-11743.9	-2588.34	-406.249	-2522.41	-16002.6	18484.6	-4418.67	3899.03	1130.74	-4698.61	-1566.82	-1145.11	-2573.21	1177.34	-1119.5	1450.98	-4892.12	818.547	-2646.52
194.9	11711.8	11677.7	-6074.88	-6987.63	-3002.16	1120.76	9069.87	4584.2	11400.1	-6757.39	4125.03	5485.42	5268.9	3145.84	-13303.3	-3174.98	-1665.88	-2953.44	-14474	18130.5	-3703.36	4527.71	545.15	-5843.34	-1288.36	-2854.17	-1626.24	1703.02	-2072.54	1649.32	-4851.34	906.342	-2550.96
194.8	12106	10972.9	-5406.41	-8663.31	-3362.65	1717.14	12800.9	4886.16	11891.5	-8738.29	3028.54	7513.69	7020.88	1673.7	-16563.6	-2909.95	-1731.53	-4345.75	-12893.6	19634.9	-2623.83	5115.12	448.009	-7515.68	-1306.88	-1774.88	-1206.16	878.473	-2569.49	1410.55	-4774.6	800.195	-1245.84
194.7	13897.8	9431.84	-3073.74	-6997.75	-4305.22	3548.25	12940.1	4744.58	12529.9	-8343.02	2899.33	10374.3	8005.53	1682.07	-17551.6	-2256.6	-1303.08	-3105.72	-9122.75	18488.1	-2105.52	4460.28	-580.491	-9428.41	-890.629	-583.976	-1445.11	-2.33033	-1778.34	1684.63	-4695.2	1039.19	-529.813
194.6	12639.5	9442.66	-2770.79	-8086.74	-6324.55	4613.53	16179.3	4536.72	11704.7	-10139	2245.52	12677.5	7989.83	2182.19	-17862.2	-1492.02	-2058.14	-4446.8	-8487.41	18877.2	-747.78	3746.57	-1193.1	-10094.1	-1295.38	-897.733	-1696.96	-587.945	-771.946	2082.6	-3772.1	955.827	-911.747
194.5	13778.7	9576.91	-3162.12	-6825.83	-8090.32	4594.65	20785.7	5783.74	12358.4	-12464.6	798.246	13489.8	6078.13	2976.07	-18047.9	-191.791	-1167.43	-4715.98	-7802.43	19645.8	610.396	5283.71	-1421.34	-11251.9	-1571.79	519.596	-3013.54	-909.932	-384.647	1851.41	-3657.82	532.126	-544.666
194.4	14998.5	10473.8	-3281.07	-6489.45	-7582.4	2779.66	18199.8	5986.21	11466.3	-14010.1	-565.739	14225	5321.88	2589.21	-17211.1	1625.57	372.665	-3968.62	-5569.93	16980.3	-810.676	5372.64	-1157.98	-12021.7	-1097.1	855.992	-4667.26	-1285.98	-888.726	1988.76	-3605.89	111.948	659.103
194.3	16873.3	10186.2	-3187.97	-7445.64	-7627.36	2663.13	13921.8	5813.54	12971.7	-12335.9	671.12	13539.7	4754.76	2612.38	-14469	2590.52	145.588	-3895.49	-3515.95	16166	-736.463	6342.32	-613.757	-11433.2	-794.583	-1730.48	-4971.13	-449.078	-1965.45	1762.03	-4225.3	-279.037	-1585.13
194.2	16677.3	9238.42	-2085.05	-7677.25	-9050.26	3714.43	11958.5	3524.18	13335.4	-10959	1482.66	16872.2	5772.99	1998.1	-12519.4	3175.76	594.376	-3455.58	-2672.55	19223	-311.129	5325.58	286.104	-12057	-721.783	-2141.48	-5230.13	-1746.28	-2478.12	1786.77	-5062.14	-290.446	-206.298
194.1	14827.5	8054.6	-79.3485	-8961.3	-9980.93	3817.45	10891.8	1296.94	12668.6	-10535.6	1604.48	17395.3	5191.78	1618.68	-10588.4	5533.02	1598.38	-4442.67	-1350.48	20020.5	1921.52	4201.42	-54.8448	-10277.2	-480.108	-2403.25	-4895.86	-2615.44	-2425.85	1364.52	-5546.87	-1091.55	-448.131
194	13270.8	6955.29	109.741	-8339.48	-11419.5	5419.07	10892.5	1201.01	8713.55	-10642.1	2771.79	16893	5040.3	2791.02	-9630.62	6623.5	2213.29	-6293.72	1927.67	19247	622.88	2348.76	-526.13	-8103.63	-702.481	-2816.68	-4814.56	-3253.46	-2637.38	944.829	-4951.57	-412.256	-2320.7
193.9	14907.5	7106.34	920.949	-7368.13	-10816.8	4900.37	10817.9	1795.23	10536.2	-9056.06	1934.44	15002.6	3934.4	2646.67	-8108.95	5611.44	824.334	-6416.06	2003.21	19783.2	56.4053	3517.61	-239.973	-7618.3	-348.448	-2409.76	-3979.13	-3424.28	-2690.39	856.49	-5072.6	-260.486	-5889.19
193.8	13286.9	7010.69	2415.38	-8285.43	-11085.4	5117.96	8655.6	1194.97	9548.83	-8736.28	1532.45	16560.3	3409.47	3101.67	-9098.56	6997.01	197.732	-6848.71	631.941	20389.3	-2603.29	2635.83	543.699	-7247.24	-608.829	-3345.32	-1231.85	-3034.87	-4318.85	1153.27	-4970.68	-125.309	-6556.08
193.7	9480.67	6915.83	2807.21	-10169.7	-10112	2642.02	9720.43	180.567	9231.13	-8240.56	33.4891	18193.8	4831.19	4046.37	-8833.02	7445.49	-404.448	-7539.03	-3869.63	21774.2	-3680.26	1534.16	-563.344	-5920.38	215.123	-4385.46	-112.078	-2886.81	-4499.86	1834.69	-4436.08	342.214	-9172.31
193.6	9100.97	4887.29	2574.57	-12982.6	-8633.45	1158.33	12951.6	-19.4764	8662.28	-8951.52	523.761	20920	4773.6	5289.1	-8149.33	8199.07	286.192	-8469.13	-5560.98	19496.3	-3323.69	1191.09	-652.413	-4786.57	301.07	523.322	-730.377	-3579.34	-4846.53	2074.39	-3836.14	486.908	-9272.11
193.5	9970.43	6211.16	1084.17	-11089.5	-8229.99	805.076	14884.6	662.576	10526.4	-8741.6	331.444	20429.1	4003.78	7523.92	-5580.63	4767.44	-1043.38	-5775.99	-3187.71	15005.1	-1228	2546.88	-687.622	-6767.1	453.494	3875.73	-2396.6	-4006.83	-4945.71	1978.95	-3704.77	689.776	-8592.67
193.4	9712.5	8337.46	-811.771	-12248.4	-6420.23	2286.44	10596.8	1478.61	14559.6	-5102.84	1935.86	20814.1	4515.11	8184.04	-141.773	5233.95	-432.048	-7828.05	-4570.08	13637	-1640.74	4886.21	-696.556	-7737.07	1722.52	2550.51	-2520.1	-3335.02	-4279.95	2422.39	-4106.99	649.205	-8728.01
193.3	10413.4	10598	-1240.47	-12619	-5126.93	903.208	5122.13	2040.67	13913.6	-5263.86	2036.09	24422	3682.04	8669.26	2164.9	6262.9	224.757	-11891.4	-7288.56	16451.8	-521.347	5975.52	-915.267	-6878.82	3192.11	-153.166	-1036.55	-2887.18	-2962.26	3108.87	-3967.63	647.094	-7143.44
193.2	9366.37	9286.75	-1512.23	-11628.6	-2724.72	2071.16	3283.22	3221.02	12254.6	-3251.25	2179.16	21912.3	1624.04	8378.63	1751.1	6822.23	288.301	-13830	-8481.91	12934.4	-1429.76	5560.14	-1176.67	-6582.25	3951.74	-470.439	577.368	-4022.91	-3160.65	3146.27	-3475.17	593.834	-9326.31
193.1	9045.5	11324.7	-1024.11	-10433.3	-394.863	1724.42	3649.22	3728.93	12512.8	-1739.45	2573.25	22775.1	1999.83	8186.18	1753.34	7314.74	1593.29	-12625.6	-6928.44	11297.8	-2854.43	6426.64	-1837.82	-5693.83	5088.83	3072.75	-169.726	-6400.65	-1492.24	3251.59	-3240.47	604.816	-9205.25
193	9215.9	11915.3	448.473	-10394.6	1307.8	986.423	1878.2	3816.26	12509	-2430.51	369.862	20899.2	3117.87	7373.58	1180.23	8216.13	3204.97	-10679.2	-1985.58	11240.9	-3106.51	5440.31	-1860.32	-3435.95	3635.88	3559.92	-435.61	-6921.59	-201.568	3898.91	-2398.1	692.986	-10303.5
192.9	8900.28	13249.5	-97.0753	-10232.2	5146.12	-445.314	630.035	3990.29	14015.8	-3615.01	521.168	20091.6	4330.78	7229.87	2361.98	5826.46	2284.24	-9971.29	-1459.16	10695.6	-6286.5	6089.76	-1231.37	-2013.77	3642.52	3414.02	68.0913	-7390.55	1461.89	3679.47	-1812.19	641.674	-12842.6
192.8	6482.86	13261.5	-2461.36	-10784.4	3867.2	1484.44	-1077.73	1553.07	11060.4	-3660.5	478.98	23716.9	6897.68	7233.47	2444.51	6019.96	2107.36	-11316.1	-5253.76	13667.9	-4912.84	4860.99	-1241.64	-1118.1	4422.45	2217.22	-1016.25	-7618.76	2119.92	3657.19	-1841.75	305.985	-9991.42
192.7	5824.12	11436.8	-3040.73	-8698.65	3633.92	3973.17	-4023.66	1482.05	9985.25	-3380.81	897.296	24716.3	5264.07	7620.17	6194.73	7519.28	2907.89	-9851.47	-1936.1	12802.8	-3634.21	5489.66	-518.383	1186.59	4059.91	1368.61	-2645.67	-9015.42	2308.85	3754.24	-1543.48	43.9581	-6673.37
192.6	4868.63	6886.73	-2128.02	-6584.95	5357.16	7013.73	-1885.16	944.061	8931.34	-1100.36	4088.8	23592.4	5656.41	6603.8	8232.44	7433.37	4054.49	-8925.06	-1780.58	11793.5	-1974.91	4627.6	744.284	2090.79	2842.96	4491.41	-2858.54	-8441.62	1555.04	4294.63	-392.657	565.795	-6103.56
192.5	2331.73	7449.79	-1493.62	-5522.97	5638.91	7872.67	-3109.58	-1495.96	5481.49	-360.471	3406.05	22966.9	5226.91	6150.54	5008.39	8128.28	5521.94	-7595.28	-491.219	10267.2	283.821	2854.2	52.9102	2174.49	3334.84	6537.33	-1960.36	-5937.11	2636.43	4287.39	192.12	797.299	-8627
192.4	1725.24	10274.7	-1127.28	-2329.09	6367	7644.61	-4844.31	-373.393	6249.53	1584.91	2984.24	20712.7	4934.16	5585.47	1244.35	9867.28	6117.87	-3968.32	3395.12	11319.3	-2084.19	3634.69	1332.63	3969.5	3308.74	4983.73	-2518.26	-5023.95	2295.24	3806.64	813.628	759.312	-9179.8
192.3	1686.89	10877.4	-176.703	-318.739	5519.85	5853.48	-7927.09	915.37	5519.25	873.81	2510.46	21300.5	5599.15	3688.58	3400.25	11490.9	6911.01	-2282.24	3916.92	11047	-7503.54	3763.75	1889.08	3783.26	4246.74	5408.28	-2410.88	-5127.81	2509.44	3826.9	975.305	1201.48	-7821.62
192.2	1837.16	8826.51	946.74	-509.356	9109.73	5754.83	-12478.2	252.34	3828.84	361.019	3187.4	20858.1	5447.09	4004.29	6736.74	10624.5	7015.28	-4211.33	-1016.24	10768.8	-10337	1589.1	2682.89	7036.57	2841.42	4829.31	-1327.53	-3975.35	3845.63	3252.91	930.638	943.091	-7832.07
192.1	633.897	10106.4	-1057.11	262.36	11090.2	4341.36	-15357.1	995.029	3399.43	637.936	3064.36	19870.1	2992.73	5605.79	8378.68	10971.8	7588.27	-4485.92	-2938.07	10719.9	-9707.21	1058.47	2715.8	9135.22	1568.39	474.962	-2645.94	-3760.62	3538.37	3301.51	1495.78	433.119	-9792.06
192	-886.222	9757.04	-2474.78	-1656.91	13786.8	2182.27	-17490.4	1153.3	4061.54	462.582	3723.74	14527.5	1830.17	7158.4	10706.4	10408.5	6930.73	-6534.97	-8873.56	11492.1	-6379.67	1447.44	3915.21	12249.4	698.987	-3682.07	-2463.16	-3742.55	3124.78	2530.63	1661.28	203.299	-9565.56
191.9	36.9044	9148.57	-1809.37	-168.009	18716.8	1615.05	-19973.6	2053.68	3447.54	1023.67	4198.9	11622.7	3713.72	6467.48	8129.45	10986	7083.69	-5191.37	-7697.64	11653.9	-6979.16	1853.86	3926.31	13970	337.795	-5139.57	-2200.53	-1674.14	2878.47	2417.98	2098.64	-46.0187	-9738.18
191.8	481.316	6449.73	-2338.36	383.476	19047.4	328.77	-21186.4	2402.69	3373.82	1681.83	4668.55	12049.9	2636.84	6339.01	8590.04	9988.16	5593.57	-3321.86	-3538.3	9971.82	-9347.78	1058.88	4685.06	13910.4	193.314	-5764.82	443.619	38.7011	3195.07	1947.6	1464.55	-432.952	-10603.5
191.7	511.692	3416.03	-3275.73	587.075	17251	1614.71	-19188.8	3987.62	5196.64	5414.29	6308.31	9186.65	704.672	7508.64	6122.55	9105.59	5042	-3018.86	-3016.59	10343.9	-10422.8	2018.42	3953.11	10784.8	-533.016	-7852.09	1921.87	392.511	4597.03	1868.73	1214.3	286.947	-11741.2
191.6	379.023	292.392	-4195.92	204.332	15877.3	2741.6	-15969.6	3735.4	3321.88	5340.19	5584.71	7850.75	-1051.47	5708.23	7409.03	6466.67	2943.17	-2541.17	-2327.05	9340.45	-11082.2	969.456	2152.24	10780.7	-803.025	-4856.21	2329.97	44.1886	5531.15	2173.85	1709.86	885.774	-10210.6
191.5	494.255	164.802	-5423.96	-26.3431	14749.5	2607.48	-15537.1	5736.42	984.429	5549.77	5495.62	3900.7	-2258.6	7487.98	8670.99	5044.42	2838.48	-3421.58	-2240.68	4404.17	-13073.7	1191.35	1688.69	13721.2	-458.089	-3535.35	821.569	899.784	4916.98	2251.98	2166.34	1423.6	-10980.6
191.4	586.034	1454.7	-5825.2	2454.53	15736.6	2288.46	-14258.3	6260.65	992.03	5337.66	5156.73	3264.95	-1676.33	7388.49	11166.5	3023.62	2942.81	-861.95	508.945	2557.78	-14054.2	1914.17	921.915	12961.7	-14.978	-4090.97	1740.22	3219.59	3710.43	2773.61	3128.16	2481.63	-9215.73
191.3	2066.43	4827.94	-6635.08	4166.13	17147.5	1687.68	-12880.7	7514.3	2018.27	4829.25	5542.93	1762.12	-1762.91	7709.57	11729.5	4925.02	4115.13	2294.54	1629.89	-124.395	-15712.2	2448.42	-482.084	12177	145.909	-3996.87	1724.24	2650.7	2648.4	2461.48	2612.88	1933.65	-5366.19
191.2	1510.75	3796.16	-7294.49	4125.77	17655.6	3412.98	-12880.4	7161.92	857.902	6768.01	7355.06	-1231.26	-1159.68	7169.4	12651.5	4530.97	5225.57	2823.53	2707.28	-2607.35	-15384.3	969.396	-450.269	13173.5	316.371	-6187	909.335	2467.72	2346.5	2043.45	2898.65	1790.44	-5663.12
191.1	773.328	3291.3	-9432.54	7430.19	16107.5	1232.74	-14064	7227.47	-380.618	6232.95	7335.59	-2477.36	-3295.79	5630.21	14586.3	2890.91	5324.21	4348.33	2763.47	-3560.09	-13027.8	892.945	-660.441	12378.3	731.48	-8477.86	137.132	2579.14	3085.56	1462.6	3285.25	1668.06	-6997.53
191	2181.65	3979.09	-10068.5	8869.8	15718.9	2022.39	-17913.9	8824.1	1073.34	5914.36	7211.44	-3628.06	-2265.01	6151.15	15692.8	3675.91	5917.47	4554.58	3910.36	-515.033	-11052.4	1913.16	282.288	11146.1	154.027	-11010.7	-250.126	2266.32	3307.62	1907.71	3646.04	2005.64	-6906.33
190.9	1217.79	6269.4	-10206.9	11514.9	14839.8	952.966	-20031.1	7867.4	-1736.51	6276.13	3879.65	-6031.83	-2382.47	7226.2	13740.9	3058.19	7470.15	6202.54	5418.94	2083.86	-14364.9	929.126	-550.506	11407.1	61.6129	-14487.7	1037.43	2162.64	2783.49	1813.92	3031.61	1741.14	-8209.22
190.8	413.681	3838.94	-8754.79	10219	12964.2	-457.54	-17409.8	7723.84	-3448.21	5933.68	3643.05	-5968.2	-3531.09	6928.44	10380.2	3272.53	7673.04	6439.17	695.221	2513.6	-12960.4	-889.218	-830.34	10640.4	817.561	-13869.6	2087.61	2412.92	1349.57	1180.05	2086.02	1171.04	-8770.24
190.7	-1434.42	1786.67	-8054.03	12213.2	12733.1	-3317.37	-16816.6	6523.9	-7608.84	3227.2	1628.02	-4242.34	-3648.3	5830.89	5819.94	3336.02	6864.48	9666.81	2082.14	1839.38	-11341.7	-2983.07	-1204.06	9637.32	379.694	-11596.7	1344.66	779.183	-463.799	546.589	1523.64	484.915	-8451.07
190.6	-1874.94	2717.94	-8309.36	13258.4	11343.1	-3278.63	-13077.9	8021.74	-6921.37	1322.88	829.641	-1840.54	-2438.65	6244.78	1533.54	2476.23	6253.94	11835.4	8226.11	2937.46	-9361.44	-2463.18	-1077.13	9641.29	133.722	-8176.62	198.403	-1722.2	-1083.23	-344.278	1356.38	597.715	-5878.56
190.5	-1042.53	544.18	-7422.71	12467.2	9321.89	-3583.95	-11204.1	8556.45	-5554.71	224.598	990.676	-2323.34	-2509.1	8243.94	2805.04	3151.7	7618.06	11771.7	9134.11	4443.5	-9969.79	-530.841	-163.092	9514.64	345.97	-8482.72	-1208.58	-1650.43	-2034.03	-741.934	1139.47	776.85	-4343.05
190.4	-1055.1	-1313.63	-5417.58	12743.5	9117.46	-3195.09	-12197.8	8194.63	-5596.61	367.511	-178.995	-1901.72	-2448.6	6624.22	2349.48	3514.07	7821.51	11748.6	8131.75	5568.6	-10755.8	1022.71	-454.164	7830.42	-313.665	-13295.3	-838.821	-442.776	-4095.98	-1615.47	607.801	113.604	-3605.05
190.3	-124.006	-4784.59	-4955.96	12244.6	8938.55	-2466.8	-11378.5	8705.56	-3703.25	2569.08	2158.59	-2513.15	-3532.16	7721.26	2809.22	4940.42	8247.67	11172.9	6157.26	6007.77	-12821.2	3469.6	-210.234	7168.74	280.11	-14418.1	-990.041	-697.458	-5434.87	-1403.19	389.478	-434.839	-1210.67
190.2	-677.098	-4897.64	-4854.4	13570.5	8189.66	-219.04	-11899.7	9642.65	-1902.47	2746.04	3625.78	-3576.48	-4410.97	6544.88	2307.01	5547.5	7544.27	11661.9	8576.75	6926.59	-12793.6	3210.34	890.918	6193.12	1188	-15896.7	-227.026	680.269	-6024.32	-844.421	964.262	253.561	88.9152
190.1	1789.91	-6711.84	-5366.21	12001.4	8906.03	-1207.88	-10562.2	10397.4	121.827	2923.41	3409.72	-6452.12	-4638.97	5278.75	5394.59	4292.59	7908.05	10852.3	9116.45	4971.46	-10445.7	3895.74	1719.97	5798.09	1328.78	-16260.4	97.4338	1814.14	-5304.91	-1294.42	1190.14	390.054	-1944.09
190	842.542	-426.274	-6570.01	10482.9	8512.02	-2154.24	-11587.8	10029.5	217.752	4031.13	3751.02	-8670.24	-5884.08	3895	9100.61	3777.42	7331.61	9801.31	7350.86	1332.93	-5855.3	3141.5	1710.55	4142.51	3656.84	-16414.6	521.815	2217.81	-5138.68	-252.472	1243.17	420.08	-1363.22

## Sheet: 2.4 MTase - kchem and KD2
METTL16 Mutant	kobs for 10 µM SAM (min-1)	Error of kobs for 10 µM SAM (min-1)	kobs for 50 µM SAM (min-1)	Error of kobs for 50 µM SAM (min-1)	kobs for 100 µM SAM (min-1)	Error of kobs for 100 µM SAM (min-1)	kobs for 250 µM SAM (min-1)	Error of kobs for 250 µM SAM (min-1)	kobs for 500 µM SAM (min-1)	Error of kobs for 500 µM SAM (min-1)	kobs for 1000 µM SAM (min-1)	Error of kobs for 1000 µM SAM (min-1)	KD2 (µM)	KD2 Error (µM)	kchem (min-1)	kchem Error (min-1)	R-Square	Notes
FL	0.03894	± 0.00894	0.16679	± 0.01249	0.24427	± 0.01733	0.37706	± 0.02611	0.43851	± 0.03002	0.50489	± 0.03494	125.56	± 6.25153	0.56105	± 0.00834	0.99901
1-291 (N-terminus)	0.00338	± 0.02716	0.02475	± 0.00734	0.04597	± 0.00526	0.09841	± 0.00455	0.17062	± 0.00574	0.24633	± 0.00683	736.249	± 93.9826	0.41878	± 0.02165	0.99547	Data also fitted with 1250, 1500, and 1750 µM SAM with kobs (min-1) of 0.27861 ± 0.00766, 0.28242 ± 0.00782, and 0.27865 ± 0.00781, respectively.
292-562 (C-terminus)	0	NA	0	NA	0	NA	0	NA	0	NA	0	NA	NA	NA	NA	NA	NA
K5A	0.03682	± 0.01054	0.16344	± 0.0144	0.22696	± 0.01801	0.31678	± 0.02436	0.3564	± 0.02719	0.41342	± 0.03149	92.3147	± 8.01031	0.43809	± 0.01034	0.99688
K5A/R10A	0.06445	± 0.00781	0.17943	± 0.01073	0.25068	± 0.01362	0.37037	± 0.02016	0.38213	± 0.01983	0.37616	± 0.0196	61.3746	± 11.4968	0.42209	± 0.01897	0.97947
K5A/R10A/R12A	0.04123	± 0.00581	0.1434	± 0.00602	0.20938	± 0.00766	0.27887	± 0.00939	0.33368	± 0.01072	0.40021	± 0.01228	107.559	± 14.23724	0.42251	± 0.01594	0.99269
K5A/R10A/R12A/K14A	0.03919	± 0.00911	0.13405	± 0.00879	0.18874	± 0.01076	0.26931	± 0.01376	0.31652	± 0.01492	0.34884	± 0.01552	97.0508	± 4.04407	0.37898	± 0.00436	0.99927
K5A/R10A/R12A/K14A/K16A	0.02604	± 0.00705	0.15485	± 0.01723	0.19895	± 0.00655	0.28457	± 0.01645	0.29776	± 0.01906	0.32865	± 0.00918	70.9095	± 8.8275	0.3507	± 0.01096	0.99371
N39A	0.05182	± 0.01465	0.18941	± 0.02317	0.23383	± 0.02606	0.26582	± 0.03154	0.41058	± 0.04519	0.48766	± 0.05525	130.777	± 49.74927	0.51575	± 0.05933	0.92798
R82A	0.000537	± 1.75061E-4	0.0021	± 1.58707E-4	0.0026	± 1.05453E-4	0.00577	± 1.36494E-4	0.00741	± 1.2678E-4	0.00914	± 6.04599E-4	280.362	± 37.86344	0.0117	± 6.10415E-4	0.99431
G110C	-0.000130207	± 5.94153E-5	3.14365e-05	± 5.94782E-5	0.000454057	± 4.78439E-5	0.00139	± 6.26229E-5	0.00276	± 6.5182E-5	0.00545	± 2.6288E-4	NA	NA	NA	NA	NA
T111A	0.05701	± 0.01636	0.1739	± 0.02268	0.23971	± 0.0291	0.31255	± 0.0385	0.38755	± 0.0477	0.42072	± 0.0514	85.9192	± 8.94178	0.44808	± 0.01241	0.99533
S114A	5.99516e-05	± 0.02241	0.05271	± 0.01078	0.09758	± 0.01172	0.16885	± 0.01549	0.23941	± 0.02077	0.28372	± 0.0245	286.369	± 18.61243	0.36834	± 0.00932	0.99874
E133A	0.0005594	± 6.73625E-5	0.00282	± 5.30478E-5	0.00462	± 1.55442E-4	0.01267	± 0.00117	0.02408	± 4.54929E-4	0.04436	± 6.56539E-4	NA	NA	NA	NA	NA
Q162A	0.06889	± 0.00848	0.20142	± 0.01304	0.27191	± 0.0166	0.36502	± 0.02162	0.43082	± 0.02504	0.46374	± 0.02661	76.9762	± 5.61091	0.49302	± 0.00925	0.99769
K163A	0.14921	± 0.00905	0.32515	± 0.01684	0.37773	± 0.01934	0.44122	± 0.02219	0.44202	± 0.02188	0.47843	± 0.02358	23.1752	± 1.84627	0.47608	± 0.00671	0.99746
M167A	0.08681	± 0.02249	0.28939	± 0.03645	0.33285	± 0.05614	0.49416	± 0.06019	0.4512	± 0.03027	0.48328	± 0.04437	42.5863	± 9.54584	0.51456	± 0.02465	0.97987
K163A/M167A	0.46722	± 0.10867	1.14605	± 0.37167	-	-	1.28828	± 0.36012	1.09972	± 0.37006	1.3317	± 0.54809	13.6857	± 4.94941	1.30116	± 0.0746	0.9614
Q162A/K163A/M167A	0.81828	± 0.22954	1.60101	± 0.96803	1.80556	± 0.82322	1.81608	± 0.88211	NA	NA	0	NA	13.2368	± 1.81196	1.98109	± 0.054433	0.99607
N184A	0	NA	0	NA	0	NA	0	NA	0	NA	0	NA	NA	NA	NA	NA	NA
N184D	0	NA	0	NA	0	NA	0	NA	0	NA	0	NA	NA	NA	NA	NA	NA
P185A/P186A	0	NA	0	NA	0	NA	0	NA	0	NA	0	NA	NA	NA	NA	NA	NA
N184D/F187W	0	NA	0	NA	0	NA	0	NA	0	NA	0	NA	NA	NA	NA	NA	NA
F187G	0.0003586	± 1.29981E-4	0.0006935	± 6.8104E-5	0.0009767	± 1.02242E-4	0.00176	± 7.42328E-5	0.00231	± 4.90037E-5	0.00281	± 7.89714E-5	227.307	± 36.07091	0.0034	± 1.9463E-4	0.99094
F187W	0.10897	± 0.01217	0.26434	± 0.02066	0.31533	± 0.02366	0.34527	± 0.0245	0.3961	± 0.02565	0.47509	± 0.03134	37.6686	± 9.76076	0.44372	± 0.02362	0.97214
F188A	0.000567	± 1.13077E-4	0.000768	± 1.14329E-4	0.00103	± 7.21599E-5	0.00227	± 1.49315E-4	0.00358	± 9.45471E-5	0.00421	± 1.5575E-4	383.138	± 96.66789	0.00595	± 6.45978E-4	0.9821
R200Q	0.05999	± 0.00634	0.18111	± 0.00895	0.24409	± 0.01116	0.3155	± 0.01395	0.38981	± 0.01756	0.37728	± 0.01704	66.3439	± 9.20071	0.41442	± 0.01413	0.98861
T216A	0.07127	± 0.01059	0.18338	± 0.007	0.18294	± 0.02312	0.26369	± 0.0204	0.27389	± 0.015	0.27232	± 0.02552	42.3006	± 11.47505	0.29069	± 0.01355	0.98532
F227A	0.000517111	± 3.84171E-5	0.00239	± 8.20395E-5	0.01046	± 0.0087	0.03203	± 0.00539	0.07202	± 0.00441	0.10776	± 0.00506	NA	NA	0.35654	± 0.13037	0.98871
R230A	0.07901	± 0.00699	0.21649	± 0.01181	0.32343	± 0.01731	0.4065	± 0.02098	0.48101	± 0.02505	0.49996	± 0.02553	69.6963	± 5.06954	0.53643	± 0.00974	0.99772
R282A	0	NA	0	NA	0	NA	0	NA	0	NA	0	NA	NA	NA	NA	NA	NA
R382A	0.0346	± 0.01072	0.15313	± 0.01294	0.22997	± 0.01743	0.33442	± 0.02422	0.37964	± 0.02654	0.51848	± 0.03616	155.876	± 34.14088	0.55764	± 0.03899	0.98168
R382A/R383A/R386A/R388A	0.01975	± 0.00699	0.10652	± 0.00542	0.16962	± 0.00709	0.27479	± 0.01071	0.36274	± 0.01372	0.42966	± 0.01597	208.473	± 9.40907	0.51569	± 0.00815	0.99929
DeltaR (R382–R388 deleted)	0.01917	± 0.0082	0.07532	± 0.00434	0.12594	± 0.00485	0.21747	± 0.0069	0.31178	± 0.00952	0.3654	± 0.01072	271.786	± 16.33043	0.46859	± 0.01077	0.99886
E408K	0.00333	± 0.00942	0.12905	± 0.01718	0.20502	± 0.02093	0.3288	± 0.01588	0.35799	± 0.02468	0.42504	± 0.02316	134.471	± 21.01181	0.47728	± 0.02274	0.99104
P460L	0.03882	± 0.00927	0.15136	± 0.01144	0.21621	± 0.01493	0.30926	± 0.02045	0.38935	± 0.02588	0.4773	± 0.03151	149.006	± 20.98875	0.5256	± 0.0233	0.99219
T549A	0.03142	± 0.0084	0.13116	± 0.00907	0.19932	± 0.01184	0.29793	± 0.01673	0.34676	± 0.01923	0.39597	± 0.02206	119.992	± 4.48331	0.4385	± 0.00483	0.99944
R552H	0.03835	± 0.00926	0.14052	± 0.01024	0.21496	± 0.01358	0.34251	± 0.02097	0.41572	± 0.02499	0.43327	± 0.02574	124.852	± 10.32788	0.50215	± 0.01238	0.99729
R241Dfs*2	0	NA	0	NA	0	NA	0	NA	0	NA	0	NA	NA	NA	NA	NA	NA
